# Supplementary material for: Analysis of MicroRNAs Associated With Carotid Atherosclerotic Plaque Rupture With Thrombosis
Source: Front Genet. 2021 Feb 12;12:599350. doi: 10.3389/fgene.2021.599350 (PMC7928327; doi:10.3389/fgene.2021.599350)
Supplement: Supplementary file 1 [file Data_Sheet_1.XLSX]

## Sheet: Sheet1
Probe		NC	WEEK2	WEEK4	WEEK8	WEEK12
ProbeSet	Transcript ID(Array Design)	W1217	W820	W821	W822	W823
20500000	cel-let-7-5p	12.9198	13.3323	13.5738	13.3736	14.1607
20500001	cel-let-7-3p	1.5264	0.885972	1.41549	1.47633	1.08837
20500002	cel-lin-4-5p	0.795098	0.659642	0.654995	0.95334	0.706585
20500003	cel-lin-4-3p	1.01795	2.27648	1.10391	1.23396	0.896872
20500004	cel-miR-1-5p	1.24042	0.804168	0.72205	0.968561	0.89906
20500005	cel-miR-1-3p	6.09147	7.30354	7.52212	8.43483	9.40025
20500006	cel-miR-2-5p	3.23685	1.84211	2.01939	2.88368	1.84211
20500007	cel-miR-2-3p	0.795098	1.08199	1.29049	0.716997	0.862832
20500008	cel-miR-34-5p	1.26476	2.17813	2.19108	1.47137	2.78013
20500009	cel-miR-34-3p	1.10713	1.06401	1.06125	0.669531	1.71324
20500010	cel-miR-35-5p	0.674217	0.945925	0.641725	1.0363	0.839235
20500011	cel-miR-35-3p	1.10713	0.864555	1.07386	1.06978	0.967166
20500012	cel-miR-36-5p	0.746794	0.890949	0.71629	0.922967	0.565539
20500013	cel-miR-36-3p	1.10713	1.07482	1.26952	1.25937	1.34599
20500014	cel-miR-37-5p	0.951439	1.24555	1.69182	1.29608	1.5352
20500015	cel-miR-37-3p	0.795098	1.0428	0.979902	0.863885	0.971286
20500016	cel-miR-38-5p	0.95079	1.04439	0.985793	0.922967	1.16898
20500017	cel-miR-38-3p	1.23675	1.0428	2.3887	1.50565	1.74774
20500018	cel-miR-39-5p	1.01795	0.725764	0.71456	0.923274	0.99757
20500019	cel-miR-39-3p	0.877065	1.07812	0.976837	0.808322	0.707044
20500020	cel-miR-40-5p	0.795098	1.34968	1.54119	1.7012	0.656043
20500021	cel-miR-40-3p	1.06625	0.769429	0.69349	0.787946	0.800179
20500022	cel-miR-41-5p	1.01795	1.00329	0.857333	0.981206	0.785145
20500023	cel-miR-41-3p	0.722521	1.39638	1.13748	0.922967	1.0428
20500024	cel-miR-42-5p	0.862688	1.00978	0.837294	0.9792	0.726741
20500025	cel-miR-42-3p	0.877065	0.645431	0.872261	0.568062	0.794892
20500026	cel-miR-43-5p	0.877065	0.903123	1.0428	1.11109	0.773507
20500027	cel-miR-43-3p	1.06625	0.914145	0.694991	0.654891	1.13215
20500028	cel-miR-44-5p	1.10713	1.14514	0.655432	0.991486	0.89134
20500029	cel-miR-44-3p	1.12512	1.05157	1.19905	0.860088	0.979791
20500030	cel-miR-45-5p	0.795098	0.669523	0.573291	0.995244	0.786631
20500031	cel-miR-45-3p	1.12512	1.05157	1.19905	0.860088	0.979791
20500032	cel-miR-46-5p	1.42375	0.920053	0.763965	0.666817	0.746835
20500033	cel-miR-46-3p	0.795098	1.05812	0.62442	0.815904	0.650074
20500034	cel-miR-47-5p	1.10713	1.04116	1.04116	0.961138	1.04116
20500035	cel-miR-47-3p	0.619429	0.670967	0.890121	0.790811	0.528943
20500036	cel-miR-48-5p	1.01795	1.71851	1.46695	0.765993	1.20805
20500037	cel-miR-48-3p	0.795098	1.38325	1.1965	1.88429	1.13724
20500038	cel-miR-49-5p	1.5264	1.20869	0.940693	0.939403	1.39491
20500039	cel-miR-49-3p	1.19631	0.802066	1.06667	1.19286	0.886033
20500040	cel-miR-50-5p	0.746794	0.688464	0.977514	0.78601	0.906235
20500041	cel-miR-50-3p	1.10713	1.3017	1.9563	1.0428	0.815903
20500042	cel-miR-51-5p	1.10713	0.721175	0.869308	1.17351	0.937118
20500043	cel-miR-51-3p	2.16546	1.21265	1.45916	1.48626	1.16898
20500044	cel-miR-52-5p	1.10713	1.96498	1.40827	1.4041	1.0428
20500045	cel-miR-52-3p	1.01795	1.2652	0.916257	0.959574	0.810112
20500046	cel-miR-53-5p	0.952722	1.86269	1.91391	1.78285	1.5352
20500047	cel-miR-53-3p	1.85475	0.86247	1.10195	1.25794	0.993905
20500048	cel-miR-54-5p	1.10713	1.19461	1.29589	1.02916	1.40514
20500049	cel-miR-54-3p	1.10713	0.918367	1.0428	1.0428	1.30174
20500050	cel-miR-55-5p	0.877065	0.949443	0.666817	1.05675	0.666817
20500051	cel-miR-55-3p	1.10713	0.922406	1.06958	1.31698	1.01864
20500052	cel-miR-56-5p	1.1668	0.813341	1.09635	1.0428	0.773507
20500053	cel-miR-56-3p	1.06625	0.819567	0.728028	0.818986	0.728608
20500054	cel-miR-57-5p	2.87185	1.13802	1.48659	1.00934	1.44121
20500055	cel-miR-57-3p	0.877065	1.0428	0.666817	0.866975	0.922967
20500056	cel-miR-58-5p	1.10713	1.01638	0.712177	0.808408	0.964384
20500057	cel-miR-58-3p	2.23374	3.30385	4.04958	2.50784	3.33148
20500058	cel-miR-59-5p	0.997821	1.172	1.12212	0.955214	0.955214
20500059	cel-miR-59-3p	1.10713	0.702329	0.875149	0.702329	0.702329
20500060	cel-miR-60-5p	1.5264	1.4992	0.786453	0.863885	0.841574
20500061	cel-miR-60-3p	1.3372	1.37198	0.895898	1.05777	1.19909
20500062	cel-miR-61-5p	0.804488	1.21542	1.99473	1.09559	1.51861
20500063	cel-miR-61-3p	1.50565	0.778652	0.885972	0.666817	0.966424
20500064	cel-miR-62	0.746794	1.12313	0.891105	1.01865	0.751449
20500065	cel-miR-63-5p	0.849495	0.829739	0.829739	0.829739	0.829739
20500066	cel-miR-63-3p	1.10713	1.05525	0.885972	1.15653	1.16898
20500067	cel-miR-64-5p	1.10713	0.810358	0.885503	0.885503	0.765675
20500068	cel-miR-64-3p	1.03456	1.01773	0.885972	0.91104	1.0428
20500069	cel-miR-65-5p	1.06625	0.821868	1.13908	0.923822	0.928557
20500070	cel-miR-65-3p	0.795098	0.533872	1.39606	0.685496	0.801057
20500071	cel-miR-66-5p	0.619429	1.01684	0.863829	0.469307	0.635029
20500072	cel-miR-66-3p	1.09826	0.964384	0.695094	1.19883	0.49497
20500073	cel-miR-67-5p	1.21437	0.907793	0.784652	0.885706	0.982288
20500074	cel-miR-67-3p	1.25524	0.933619	1.2518	0.609445	0.873091
20500075	cel-miR-70-5p	0.96334	1.0064	1.0064	0.802173	0.981085
20500076	cel-miR-70-3p	1.10713	1.02872	1.50282	1.3199	1.21164
20500077	cel-miR-71-5p	0.795098	0.734916	1.1974	1.52795	1.43459
20500078	cel-miR-71-3p	1.2345	1.10235	1.70579	3.26871	1.01715
20500079	cel-miR-72-5p	7.68101	10.4838	11.1266	10.217	10.5158
20500080	cel-miR-72-3p	0.970767	0.575068	0.711939	0.947765	0.701472
20500081	cel-miR-73-5p	1.01795	1.0763	0.976766	1.02334	0.943586
20500082	cel-miR-73-3p	1.01795	0.777577	0.653803	1.20929	0.974848
20500083	cel-miR-74-5p	0.687121	0.756051	0.852284	0.960143	0.703111
20500084	cel-miR-74-3p	1.26476	1.37075	1.74475	1.57038	1.81218
20500085	cel-miR-75-5p	0.877065	0.702959	0.65232	0.753599	0.702959
20500086	cel-miR-75-3p	0.925368	1.29272	1.29272	0.955966	0.922967
20500087	cel-miR-76-5p	0.795098	0.926396	0.585385	1.05258	0.926396
20500088	cel-miR-76-3p	0.795098	0.885972	0.76336	1.62792	0.920184
20500089	cel-miR-77-5p	1.10713	0.560146	0.835102	0.970201	0.597504
20500090	cel-miR-77-3p	0.619429	0.64276	0.946959	0.969079	0.666817
20500091	cel-miR-78	0.795098	1.26656	1.10973	0.881788	1.15108
20500092	cel-miR-79-5p	1.10713	0.626104	0.824145	1.10903	0.83954
20500093	cel-miR-79-3p	0.877065	0.925567	0.828165	0.828165	1.12523
20500094	cel-miR-80-5p	0.946737	0.833421	0.685845	1.40685	0.713592
20500095	cel-miR-80-3p	1.10713	1.07092	1.21271	1.51563	1.57309
20500096	cel-miR-81-5p	0.795098	0.727096	0.820647	0.820647	0.904106
20500097	cel-miR-81-3p	0.877065	0.964384	0.851919	0.74523	1.00138
20500098	cel-miR-82-5p	0.746794	0.773507	0.773507	0.697548	0.773507
20500099	cel-miR-82-3p	1.42845	0.871742	1.14103	1.35775	1.0428
20500100	cel-miR-83-5p	1.10713	0.88683	0.773507	1.14087	0.922967
20500101	cel-miR-83-3p	1.22115	1.31181	1.41549	1.31181	1.22193
20500102	cel-miR-84-5p	1.4211	1.23719	1.3017	1.42952	1.51898
20500103	cel-miR-84-3p	0.804488	0.7787	1.0376	0.860036	0.956268
20500104	cel-miR-85-5p	1.01795	1.26009	0.751889	0.811265	1.31343
20500105	cel-miR-85-3p	1.2796	0.79713	0.908151	0.961496	0.93338
20500106	cel-miR-86-5p	1.06342	0.892415	0.885972	0.785391	0.772586
20500107	cel-miR-86-3p	0.877065	0.990895	1.13531	1.18062	0.868154
20500108	cel-miR-87-5p	0.795098	0.72305	0.832627	0.572984	0.748278
20500109	cel-miR-87-3p	1.10713	0.986367	0.666817	1.48626	0.873902
20500110	cel-miR-90-5p	0.619429	1.14458	1.02177	1.14458	0.930227
20500111	cel-miR-90-3p	1.59483	1.12153	1.49815	1.23876	1.14838
20500112	hsa-let-7a-5p	12.9198	13.3323	13.5738	13.3736	14.1607
20500113	hsa-let-7a-3p	1.10713	0.977668	0.673469	1.18512	1.08384
20500114	hsa-let-7a-2-3p	1.10713	0.764688	0.681675	0.890844	0.964685
20500115	hsa-let-7b-5p	13.611	12.2864	12.7445	12.3132	13.295
20500116	hsa-let-7b-3p	1.92614	3.42054	4.69645	5.1445	2.07597
20500117	hsa-let-7c-5p	13.9463	13.309	13.5763	13.2555	14.1034
20500118	hsa-let-7c-3p	0.795098	1.24052	1.49944	1.34878	0.773507
20500119	hsa-let-7d-5p	13.2392	12.8599	13.1739	13.0877	13.7356
20500120	hsa-let-7d-3p	1.30184	8.35614	7.90376	7.84087	6.99037
20500121	hsa-let-7e-5p	12.8778	10.1174	10.5639	10.545	11.6231
20500122	hsa-let-7e-3p	1.10713	1.80617	2.38889	1.91434	1.40436
20500123	hsa-let-7f-5p	10.9376	12.5709	13.085	13.1332	13.6269
20500124	hsa-let-7f-1-3p	1.95485	1.93977	2.12397	2.10803	2.39115
20500125	hsa-let-7f-2-3p	1.01795	0.721853	0.769845	0.620575	1.0428
20500126	hsa-miR-15a-5p	8.29358	9.64107	10.1185	9.76985	9.85126
20500127	hsa-miR-15a-3p	1.17071	1.14784	1.22395	1.14784	0.965048
20500128	hsa-miR-16-5p	11.9771	12.5654	12.9063	12.7431	12.59
20500129	hsa-miR-16-1-3p	2.69233	1.10281	1.6763	2.98101	6.60297
20500130	hsa-miR-17-5p	9.51154	8.81269	9.49264	9.1302	8.6613
20500131	hsa-miR-17-3p	1.5264	0.997048	2.34751	2.16441	1.9179
20500132	hsa-miR-18a-5p	5.14231	4.77264	5.06971	4.9464	4.01813
20500133	hsa-miR-18a-3p	1.01795	1.1687	1.02255	1.16002	1.05176
20500134	hsa-miR-19a-5p	1.1776	0.653159	0.93267	0.653159	0.569062
20500135	hsa-miR-19a-3p	1.12618	5.91771	6.54485	6.42258	5.83397
20500136	hsa-miR-19b-1-5p	0.795098	0.776395	0.686575	1.03254	1.13704
20500137	hsa-miR-19b-3p	8.84297	9.70664	10.0014	9.44208	9.61588
20500138	hsa-miR-19b-2-5p	1.10713	0.971244	0.971244	0.971244	1.34054
20500139	hsa-miR-20a-5p	9.27497	8.49319	9.24991	9.0025	8.54981
20500140	hsa-miR-20a-3p	1.01795	0.893518	0.889808	1.15455	0.806666
20500141	hsa-miR-21-5p	8.36149	12.7	13.239	13.6742	13.101
20500142	hsa-miR-21-3p	1.10713	0.994208	1.24996	1.06162	0.971244
20500143	hsa-miR-22-5p	1.44794	7.20061	8.05788	7.23407	7.16825
20500144	hsa-miR-22-3p	11.4134	11.1224	11.5029	10.946	10.8629
20500145	hsa-miR-23a-5p	1.55312	2.63383	3.59047	2.29057	4.05633
20500146	hsa-miR-23a-3p	12.8025	13.8276	13.7594	13.872	13.5743
20500147	hsa-miR-24-1-5p	2.04559	1.73871	3.13823	3.60129	3.07624
20500148	hsa-miR-24-3p	13.6739	13.12	13.2062	13.2326	13.2941
20500149	hsa-miR-24-2-5p	3.15897	6.27685	7.19314	7.02823	7.27591
20500150	hsa-miR-25-5p	1.71074	1.2375	1.98238	1.80347	2.68029
20500151	hsa-miR-25-3p	8.00619	9.02078	9.42928	9.58188	9.29029
20500152	hsa-miR-26a-5p	12.924	13.9657	13.9492	13.9143	13.7146
20500153	hsa-miR-26a-1-3p	0.713131	1.08687	0.79028	0.878898	0.878898
20500154	hsa-miR-26b-5p	7.37057	10.1421	10.6709	10.9412	10.1985
20500155	hsa-miR-26b-3p	1.06481	1.14546	2.21856	2.38236	1.09491
20500156	hsa-miR-27a-5p	1.10713	3.07914	3.44395	2.57806	2.59823
20500157	hsa-miR-27a-3p	11.6466	12.1515	12.5153	12.5303	11.7527
20500158	hsa-miR-28-5p	9.64786	8.72388	8.83735	8.03977	8.74534
20500159	hsa-miR-28-3p	3.32508	3.1462	4.23786	3.39112	3.2846
20500160	hsa-miR-29a-5p	1.09053	1.0428	0.870244	1.06731	0.666817
20500161	hsa-miR-29a-3p	10.6731	12.752	13.0678	13.1316	12.4189
20500162	hsa-miR-30a-5p	11.0486	10.7372	11.0776	10.93	10.9962
20500163	hsa-miR-30a-3p	8.28798	7.98838	8.35182	7.76211	8.24476
20500164	hsa-miR-31-5p	10.7957	10.9053	11.527	10.4824	10.8609
20500165	hsa-miR-31-3p	1.66477	7.91426	8.74175	7.69316	6.56259
20500166	hsa-miR-32-5p	2.23374	1.83746	2.16434	2.83696	2.31172
20500167	hsa-miR-32-3p	0.946268	0.916492	1.0316	0.697338	0.719763
20500168	hsa-miR-33a-5p	0.877065	0.989168	0.990521	0.813611	1.11781
20500169	hsa-miR-33a-3p	0.805914	2.2498	2.79557	1.74659	1.27486
20500170	hsa-miR-92a-1-5p	1.10104	0.861667	0.974132	0.861667	0.861667
20500171	hsa-miR-92a-3p	10.2411	7.66071	8.09818	8.15307	8.30857
20500172	hsa-miR-92a-2-5p	0.877065	1.0428	1.3017	1.25208	1.37178
20500173	hsa-miR-93-5p	9.79198	7.47003	8.46491	8.00188	7.33167
20500174	hsa-miR-93-3p	1.38602	1.88794	2.02065	2.24046	1.00954
20500175	hsa-miR-95-5p	0.877065	0.89623	1.01002	1.32191	0.666817
20500176	hsa-miR-95-3p	0.795098	0.970857	1.08332	1.82405	0.837393
20500177	hsa-miR-96-5p	0.795098	1.22705	1.50259	1.22705	0.929102
20500178	hsa-miR-96-3p	1.5264	0.605786	0.758802	1.06212	1.11623
20500179	hsa-miR-98-5p	4.47877	7.84788	8.8992	8.38975	9.2242
20500180	hsa-miR-98-3p	1.10713	1.12741	1.00113	0.821906	1.60608
20500181	hsa-miR-99a-5p	10.6874	10.8518	11.4342	10.6606	10.7279
20500182	hsa-miR-99a-3p	0.795098	0.884578	1.30363	0.916523	0.696534
20500183	hsa-miR-100-5p	10.6691	10.9719	11.4477	10.837	10.8397
20500184	hsa-miR-100-3p	0.795098	0.722867	0.844015	0.813245	0.880526
20500185	hsa-miR-101-5p	1.10713	1.11162	1.3017	1.16898	1.43098
20500186	hsa-miR-101-3p	1.48468	5.31133	6.4262	6.1946	5.05849
20500187	hsa-miR-29b-1-5p	3.56826	4.00848	4.78903	4.302	4.68328
20500188	hsa-miR-29b-3p	2.38793	8.08629	8.98042	9.12478	8.77105
20500189	hsa-miR-29b-2-5p	5.07298	1.9474	1.82121	2.26467	2.53645
20500190	hsa-miR-103a-2-5p	1.10713	1.65854	1.74599	1.34127	0.945795
20500191	hsa-miR-103a-3p	12.175	10.4075	10.6368	9.9752	10.7801
20500192	hsa-miR-105-5p	1.10713	1.26346	1.20722	1.20722	1.15099
20500193	hsa-miR-105-3p	0.692005	1.27078	0.901469	0.886767	0.630617
20500194	hsa-miR-106a-5p	9.44576	8.82716	9.36415	8.99052	8.53472
20500195	hsa-miR-106a-3p	0.877065	1.25543	0.879192	1.27018	0.928574
20500196	hsa-miR-107	11.9653	10.3216	10.5944	9.94262	10.7371
20500197	hsa-miR-16-2-3p	2.31316	1.13202	1.53021	1.89321	5.30325
20500198	dme-miR-1-5p	0.877065	1.16898	1.0428	0.922967	0.922967
20500199	dme-miR-1-3p	2.39522	3.60793	3.5489	5.61844	5.89299
20500200	dme-miR-2a-1-5p	0.795098	0.702607	0.762076	1.08789	0.826721
20500201	dme-miR-2a-3p	1.16153	0.885877	0.885877	0.588334	1.03693
20500202	dme-miR-2a-2-5p	0.795098	0.975271	0.777761	1.19999	1.0738
20500203	dme-miR-2b-1-5p	1.10713	0.832366	1.01034	1.53986	1.08852
20500204	dme-miR-2b-3p	1.19631	0.750823	2.02195	0.958791	1.20487
20500205	dme-miR-2b-2-5p	1.01795	0.813429	0.664264	1.17086	0.813429
20500206	dme-miR-3-5p	1.06625	1.16211	0.801462	0.908151	1.16211
20500207	dme-miR-3-3p	0.945375	0.885972	0.994245	1.16898	1.16898
20500208	dme-miR-4-5p	0.746794	1.0428	1.30145	0.904463	0.606118
20500209	dme-miR-4-3p	1.19362	1.10589	1.32504	1.10589	1.10589
20500210	dme-miR-5-5p	1.10713	0.976811	0.850626	0.882173	0.954514
20500211	dme-miR-5-3p	0.839607	7.54423	6.79226	7.92665	4.03448
20500212	dme-miR-6-1-5p	5.18576	2.24098	2.10008	4.62487	8.23861
20500213	dme-miR-6-3p	1.10713	1.25476	1.46957	1.03158	1.37816
20500214	dme-miR-6-2-5p	1.19218	1.21682	0.894055	1.42479	1.34599
20500215	dme-miR-6-3-5p	1.01795	1.12048	0.935926	0.872376	1.14826
20500216	dme-miR-7-5p	1.05872	4.48959	6.04345	5.77041	6.66298
20500217	dme-miR-7-3p	1.43444	1.03517	0.771497	0.771497	1.0016
20500218	dme-miR-8-5p	1.01795	1.09614	1.01612	0.926252	1.01612
20500219	dme-miR-8-3p	0.746794	0.917978	0.758091	1.15136	0.672701
20500220	dme-miR-9a-5p	1.76864	3.67628	4.49305	5.14249	4.44289
20500221	dme-miR-9a-3p	1.24802	1.31223	1.58838	1.39744	1.22702
20500222	dme-miR-10-5p	8.4188	7.95854	8.97441	8.35276	9.31899
20500223	dme-miR-10-3p	0.862688	1.16898	0.907678	0.805297	0.638388
20500224	dme-miR-11-5p	1.10713	0.885972	1.03623	0.929537	1.0428
20500225	dme-miR-11-3p	0.835974	0.805053	0.788129	0.661944	0.698363
20500226	dme-miR-12-5p	1.10713	0.686962	0.676342	1.0428	1.46741
20500227	dme-miR-12-3p	0.546852	0.900468	1.16898	0.780669	0.922967
20500228	dme-miR-13a-5p	0.900401	0.937638	1.15679	0.91257	1.18186
20500229	dme-miR-13a-3p	1.05273	0.885972	0.967722	0.999368	1.069
20500230	dme-miR-13b-1-5p	1.10713	0.851667	0.964132	0.970992	0.844807
20500231	dme-miR-13b-3p	0.925368	0.725755	0.725755	0.980577	0.676378
20500232	dme-miR-13b-2-5p	0.795098	1.10589	0.785826	1.14266	0.6405
20500233	dme-miR-14-5p	1.40805	5.97811	6.41027	5.88837	5.87305
20500234	dme-miR-14-3p	0.795098	1.15205	1.00631	1.00631	1.11039
20500235	mmu-let-7g-5p	10.2458	11.8	12.5057	12.2527	12.6175
20500236	mmu-let-7g-3p	1.63013	1.36697	0.971493	1.36697	1.39471
20500237	mmu-let-7i-5p	11.3436	12.0741	12.6752	12.4869	12.53
20500238	mmu-let-7i-3p	1.10713	1.3017	1.75803	1.1484	1.48126
20500239	mmu-miR-1a-1-5p	1.35394	1.50378	1.61195	1.84341	1.49477
20500240	mmu-miR-1a-3p	8.524	8.99207	8.673	9.53907	10.7938
20500241	mmu-miR-15b-5p	9.68132	10.4106	10.4609	10.8972	11.2271
20500242	mmu-miR-15b-3p	0.863408	0.819962	1.48499	1.36516	1.01167
20500243	mmu-miR-23b-5p	2.77777	1.88715	2.40768	2.39247	1.40091
20500244	mmu-miR-23b-3p	13.0992	13.8315	13.7432	13.9204	13.5924
20500245	mmu-miR-27b-5p	6.80894	4.11554	5.72232	5.32268	5.52874
20500246	mmu-miR-27b-3p	11.7686	12.2643	12.5752	12.5445	12.0321
20500247	mmu-miR-29b-1-5p	2.23374	3.0559	3.86484	4.02244	3.59554
20500248	mmu-miR-29b-3p	2.38793	8.08629	8.98042	9.12478	8.77105
20500249	mmu-miR-30a-5p	11.0486	10.7372	11.0776	10.93	10.9962
20500250	mmu-miR-30a-3p	8.28798	7.98838	8.35182	7.76211	8.24476
20500251	mmu-miR-30b-5p	9.95705	11.0783	11.2645	10.9676	10.6522
20500252	mmu-miR-30b-3p	3.40295	2.81405	3.91952	2.90526	3.64902
20500253	mmu-miR-99a-5p	10.6874	10.8518	11.4342	10.6606	10.7279
20500254	mmu-miR-99a-3p	0.795098	1.24996	1.26508	1.0134	0.990123
20500255	mmu-miR-99b-5p	11.5333	8.91164	9.63073	8.7529	9.05347
20500256	mmu-miR-99b-3p	5.68203	1.19353	2.12397	1.53162	0.922967
20500257	mmu-miR-101a-5p	1.10713	0.968262	1.51052	1.36697	1.21751
20500258	mmu-miR-101a-3p	1.48468	5.31133	6.4262	6.1946	5.05849
20500259	mmu-miR-124-5p	0.795098	1.00544	0.892971	0.408891	1.66986
20500260	mmu-miR-124-3p	1.92386	3.09777	2.90149	2.27431	3.69593
20500261	mmu-miR-125a-5p	12.1683	11.9629	12.3678	12.4543	12.6921
20500262	mmu-miR-125a-3p	7.05568	3.0214	5.0355	3.52121	3.69569
20500263	mmu-miR-125b-5p	13.5342	13.645	13.8772	13.6829	13.8977
20500264	mmu-miR-125b-2-3p	1.59755	3.00232	3.63556	2.45283	1.9603
20500265	mmu-miR-126a-5p	1.82888	2.24422	4.77589	4.73812	2.56337
20500266	mmu-miR-126a-3p	11.6033	12.0845	13.154	12.9145	12.5501
20500267	mmu-miR-127-5p	1.07701	1.32562	1.27461	1.0957	0.848362
20500268	mmu-miR-127-3p	9.61512	8.28117	7.8051	5.96728	6.58031
20500269	mmu-miR-128-1-5p	0.795098	1.02193	0.750829	0.909461	1.41411
20500270	mmu-miR-128-3p	2.92311	5.95449	7.13789	6.33036	5.58153
20500271	mmu-miR-130a-5p	0.795098	0.896262	0.885972	0.773507	0.88164
20500272	mmu-miR-130a-3p	10.0771	9.19982	9.43881	8.41839	9.07622
20500273	mmu-miR-9-5p	1.76864	3.67628	4.49305	5.14249	4.44289
20500274	mmu-miR-9-3p	0.703959	5.4871	6.70558	6.73041	7.56081
20500275	mmu-miR-132-5p	1.10713	1.6195	2.86659	2.99549	1.6195
20500276	mmu-miR-132-3p	7.29906	7.43324	8.39554	8.17502	7.32278
20500277	mmu-miR-133a-5p	0.795098	1.49385	0.858967	1.62468	1.17102
20500278	mmu-miR-133a-3p	8.48957	5.40989	5.4387	5.81556	5.24435
20500279	mmu-miR-134-5p	5.67883	4.36864	3.37871	2.96039	3.1022
20500280	mmu-miR-134-3p	1.10713	0.990674	0.892686	0.754313	1.23642
20500281	mmu-miR-135a-5p	0.849495	0.669523	0.667088	0.740612	0.768366
20500282	mmu-miR-135a-1-3p	1.99606	4.62957	5.52941	4.02163	4.81835
20500283	mmu-miR-136-5p	1.10713	0.851125	0.853817	0.922967	1.35329
20500284	mmu-miR-136-3p	1.10713	1.15007	1.3017	1.39913	1.0428
20500285	mmu-miR-137-5p	1.01795	1.59561	0.763221	1.21982	1.16898
20500286	mmu-miR-137-3p	1.51558	1.19512	1.12398	0.922967	2.12397
20500287	mmu-miR-138-5p	3.81135	4.46085	7.28859	6.11559	3.24442
20500288	mmu-miR-138-2-3p	2.10347	1.93498	0.773507	0.651576	0.922967
20500289	mmu-miR-140-5p	10.2299	10.039	10.1316	9.71566	9.70117
20500290	mmu-miR-140-3p	12.9626	11.5987	11.828	11.2667	11.9703
20500291	mmu-miR-141-5p	0.935985	1.49032	1.37158	1.34561	1.17138
20500292	mmu-miR-141-3p	2.8337	1.24359	1.5928	1.1369	0.895858
20500293	mmu-miR-142-5p	2.26852	4.49801	5.80859	5.66503	5.01215
20500294	mmu-miR-142-3p	1.10713	1.32096	1.58978	2.59545	1.21105
20500295	mmu-miR-144-5p	1.111	1.96498	1.43411	5.4183	2.22801
20500296	mmu-miR-144-3p	1.10713	0.843514	1.272	2.68335	1.13928
20500297	mmu-miR-145a-5p	13.4081	11.6893	11.7423	10.9358	11.7478
20500298	mmu-miR-145a-3p	1.31732	2.75284	3.73483	4.61912	1.93064
20500299	mmu-miR-146a-5p	8.15596	10.2699	11.6091	10.6683	11.1147
20500300	mmu-miR-146a-3p	1.10713	0.757119	0.757119	0.909688	0.650368
20500301	mmu-miR-149-5p	3.78096	1.97418	2.61189	2.87242	2.06082
20500302	mmu-miR-149-3p	10.5484	10.0828	10.4318	9.78872	10.8862
20500303	mmu-miR-150-5p	8.05679	7.57986	8.86162	8.3434	9.11391
20500304	mmu-miR-150-3p	1.53216	4.84805	5.2257	4.43216	4.39596
20500305	mmu-miR-151-5p	10.7464	9.09034	9.65748	8.88721	9.52694
20500306	mmu-miR-151-3p	8.16958	7.35435	7.86373	7.30641	7.12159
20500307	mmu-miR-152-5p	1.01795	1.47989	0.962902	1.0428	1.09967
20500308	mmu-miR-152-3p	11.3457	11.4968	11.6757	11.0172	10.9761
20500309	mmu-miR-153-5p	0.619429	0.856913	0.666817	0.863885	0.72706
20500310	mmu-miR-153-3p	1.92499	1.32825	1.11753	0.884788	1.01625
20500311	mmu-miR-154-5p	3.23685	3.89948	4.6692	2.72581	3.6161
20500312	mmu-miR-154-3p	1.4211	2.51892	2.18194	1.45455	1.75803
20500313	mmu-miR-155-5p	5.83056	6.73263	8.11867	7.40321	9.80275
20500314	mmu-miR-155-3p	1.02516	1.48626	1.87717	2.36866	1.05949
20500315	ath-miR156a	1.6768	1.21684	1.24978	1.2209	1.25384
20500316	ath-miR156b	1.6768	1.21684	1.24978	1.2209	1.25384
20500317	ath-miR156c	1.6768	1.21684	1.24978	1.2209	1.25384
20500318	ath-miR156d	1.6768	1.21684	1.24978	1.2209	1.25384
20500319	ath-miR156e	1.6768	1.21684	1.24978	1.2209	1.25384
20500320	ath-miR156f	1.6768	1.21684	1.24978	1.2209	1.25384
20500321	ath-miR157a	1.10713	1.01125	0.902019	1.16662	1.0652
20500322	ath-miR157b	1.10713	1.01125	0.902019	1.16662	1.0652
20500323	ath-miR157c	1.10713	1.01125	0.902019	1.16662	1.0652
20500324	ath-miR157d	1.01795	0.854687	0.991502	0.853515	1.11769
20500325	ath-miR158a	1.01795	1.15731	1.25354	1.09095	1.09095
20500326	ath-miR159a	1.06625	0.964384	0.640161	0.851919	0.851919
20500327	ath-miR160a	0.945442	1.48626	1.42118	0.843383	1.0428
20500328	ath-miR160b	0.945442	1.48626	1.42118	0.843383	1.0428
20500329	ath-miR160c	0.945442	1.48626	1.42118	0.843383	1.0428
20500330	ath-miR161.2	1.10713	0.773507	0.984272	1.0428	1.03626
20500331	ath-miR161.1	1.01795	0.857131	0.755852	1.4054	1.0428
20500332	ath-miR162a	1.10713	0.57271	0.86176	0.760482	0.850848
20500333	ath-miR162b	1.10713	0.57271	0.86176	0.760482	0.850848
20500334	ath-miR163	0.884278	1.24085	1.02062	0.998529	0.908151
20500335	ath-miR164a	1.4211	1.19184	1.91391	1.41549	1.16898
20500336	ath-miR164b	1.4211	1.19184	1.91391	1.41549	1.16898
20500337	ath-miR165a	1.94378	1.5206	1.41016	0.99375	1.52144
20500338	ath-miR165b	1.94378	1.5206	1.41016	0.99375	1.52144
20500339	ath-miR166a	1.10713	1.5657	1.13205	1.18241	0.813489
20500340	ath-miR166b	1.10713	1.5657	1.13205	1.18241	0.813489
20500341	ath-miR166c	1.10713	1.5657	1.13205	1.18241	0.813489
20500342	ath-miR166d	1.10713	1.5657	1.13205	1.18241	0.813489
20500343	ath-miR166e	1.10713	1.5657	1.13205	1.18241	0.813489
20500344	ath-miR166f	1.10713	1.5657	1.13205	1.18241	0.813489
20500345	ath-miR166g	1.10713	1.5657	1.13205	1.18241	0.813489
20500346	ath-miR167a	1.17551	0.744253	0.926109	0.690693	0.946843
20500347	ath-miR167b	1.17551	0.744253	0.926109	0.690693	0.946843
20500348	ath-miR168a	1.5264	1.86499	3.56842	2.90277	3.9048
20500349	ath-miR168b	1.5264	1.86499	3.56842	2.90277	3.9048
20500350	ath-miR169a	0.966001	0.832297	0.827034	0.506601	0.989122
20500351	ath-miR170	1.10713	0.868404	0.887813	0.689492	0.773507
20500352	ath-miR171a	1.01795	1.23861	0.655451	1.10589	0.902657
20500353	ath-miR172a	1.79756	1.39618	1.0202	1.0202	0.966362
20500354	ath-miR172b-5p	0.876372	1.14727	0.843073	0.687629	0.843073
20500355	ath-miR172b-3p	1.79756	1.39618	1.0202	1.0202	0.966362
20500356	ath-miR173-5p	1.10713	0.786355	0.921166	1.57781	0.786355
20500357	ath-miR173-3p	1.10713	1.06532	0.846168	0.793933	1.0428
20500358	ath-miR159b	1.10713	1.10589	1.10589	1.23134	1.33492
20500359	mmu-miR-10b-5p	7.29936	7.46421	8.76846	8.65797	9.42305
20500360	mmu-miR-10b-3p	1.10713	0.577245	1.22545	1.22545	1.10483
20500361	mmu-miR-129-5p	0.802312	1.31629	1.18347	1.48626	1.44248
20500362	mmu-miR-129-1-3p	0.877065	1.47667	1.16764	0.988729	1.14764
20500363	mmu-miR-181a-5p	10.7845	9.65147	9.81052	8.91933	8.88297
20500364	mmu-miR-181a-2-3p	1.01795	1.22652	2.21105	0.819353	1.22652
20500365	mmu-miR-182-5p	6.38236	3.45971	5.40876	4.57506	5.50296
20500366	mmu-miR-182-3p	0.795098	0.914088	0.885972	0.773507	0.951083
20500367	mmu-miR-183-5p	2.23374	2.54858	3.76578	2.03312	3.22411
20500368	mmu-miR-183-3p	1.86642	1.0428	1.15808	1.16713	1.31491
20500369	mmu-miR-184-5p	1.45048	6.06651	5.92061	7.04542	2.12925
20500370	mmu-miR-184-3p	0.795098	1.2811	1.04247	1.01181	1.25044
20500371	mmu-miR-185-5p	10.3412	6.99475	7.2831	6.35383	8.21834
20500372	mmu-miR-185-3p	1.4211	0.932382	0.773507	1.4612	1.16898
20500373	mmu-miR-186-5p	1.5264	1.55154	2.95237	2.963	0.844987
20500374	mmu-miR-186-3p	0.546852	6.57781	6.24098	6.35565	7.48643
20500375	mmu-miR-187-5p	3.04638	2.37452	2.27167	2.7807	2.21554
20500376	mmu-miR-187-3p	9.42674	3.67421	3.7063	4.05551	4.37077
20500377	mmu-miR-188-5p	5.7791	1.86916	3.31071	2.00945	3.86223
20500378	mmu-miR-188-3p	0.982368	0.634377	0.972018	1.32945	1.26676
20500379	mmu-miR-24-1-5p	5.0144	4.84547	5.52573	5.57394	5.55741
20500380	mmu-miR-24-3p	13.6739	13.12	13.2062	13.2326	13.2941
20500381	mmu-miR-190a-5p	0.795098	1.33545	0.670421	0.773507	0.670421
20500382	mmu-miR-190a-3p	0.9061	8.78288	8.26377	8.22504	9.16283
20500383	mmu-miR-191-5p	11.903	10.6885	11.0883	10.8842	11.3276
20500384	mmu-miR-191-3p	1.10713	1.78581	1.60698	1.80533	1.27037
20500385	hsa-miR-192-5p	9.03399	6.32483	7.34288	6.43202	6.12274
20500386	hsa-miR-192-3p	0.795098	1.11693	1.04624	1.16898	0.819251
20500387	mmu-miR-193a-5p	7.22865	4.81528	4.82567	4.82048	4.82048
20500388	mmu-miR-193a-3p	5.42358	3.79249	4.65691	3.63227	3.10057
20500389	mmu-miR-194-5p	10.2295	7.63542	8.43498	7.60463	7.40863
20500390	mmu-miR-194-1-3p	0.795098	0.918032	0.846622	0.628982	1.05459
20500391	mmu-miR-195a-5p	11.761	11.561	12.0259	11.4592	11.9816
20500392	mmu-miR-195a-3p	5.76397	2.10833	2.37551	2.85143	7.541
20500393	hsa-miR-196a-5p	1.12531	0.859365	0.952925	1.0428	0.934766
20500394	hsa-miR-197-5p	6.3244	5.17681	5.80617	5.44995	6.80101
20500395	hsa-miR-197-3p	1.01795	1.21249	1.10972	1.10129	0.984083
20500396	hsa-miR-198	1.26347	1.13631	2.21851	1.76084	2.09129
20500397	mmu-miR-199a-5p	10.482	10.348	10.683	9.70795	10.1047
20500398	mmu-miR-199a-3p	11.1384	13.5602	13.5288	13.4142	13.1527
20500399	hsa-miR-199a-5p	10.482	10.348	10.683	9.70795	10.1047
20500400	hsa-miR-199a-3p	11.1384	13.5602	13.5288	13.4142	13.1527
20500401	mmu-miR-200b-5p	4.22843	1.06525	1.3017	1.61247	0.773507
20500402	mmu-miR-200b-3p	6.66347	1.05152	2.59823	1.96498	3.14532
20500403	mmu-miR-201-5p	1.47155	3.4527	4.24905	3.16985	3.77605
20500404	mmu-miR-201-3p	1.1668	1.13999	1.53547	1.28946	1.21058
20500405	mmu-miR-202-5p	2.23374	4.45984	3.68523	4.88808	5.06971
20500406	mmu-miR-202-3p	1.10713	1.04798	0.95334	1.04798	1.04798
20500407	mmu-miR-203-5p	1.10713	0.652511	0.835154	0.835154	1.19771
20500408	mmu-miR-203-3p	6.36737	6.25793	7.31074	6.72405	7.46979
20500409	mmu-miR-204-5p	1.26351	4.66295	4.99251	5.44407	5.25172
20500410	mmu-miR-204-3p	2.51984	2.69298	3.5805	2.82688	3.58814
20500411	mmu-miR-205-5p	4.22843	1.06119	2.12397	1.47575	1.21477
20500412	mmu-miR-205-3p	0.877065	0.605753	0.803263	1.16622	0.909952
20500413	mmu-miR-206-5p	0.877065	0.977689	0.743999	0.951967	0.744762
20500414	mmu-miR-206-3p	9.03954	1.9386	1.80589	1.91415	4.34003
20500415	mmu-miR-207	0.924572	1.48626	1.01186	1.09695	1.19823
20500416	hsa-miR-208a-5p	1.26476	1.14523	1.41722	1.42824	1.15624
20500417	hsa-miR-208a-3p	1.10713	0.885972	1.09149	0.651201	1.16898
20500418	hsa-miR-129-5p	0.802312	1.31629	1.18347	1.48626	1.44248
20500419	hsa-miR-129-1-3p	0.877065	1.47667	1.16764	0.988729	1.14764
20500420	hsa-miR-148a-5p	0.795098	0.971244	0.781498	0.924437	1.29065
20500421	hsa-miR-148a-3p	7.0564	11.2599	11.3876	11.004	10.628
20500422	hsa-miR-30c-5p	11.1281	11.5841	12.1613	11.8239	11.2992
20500423	hsa-miR-30c-2-3p	7.11435	2.25399	2.65841	3.07804	4.22683
20500424	hsa-miR-30d-5p	10.7714	10.5319	10.6529	10.4422	10.8668
20500425	hsa-miR-30d-3p	1.01795	0.953381	0.712357	0.786742	0.968507
20500426	mmu-miR-122-5p	11.9891	1.8958	6.42565	3.87785	2.91291
20500427	mmu-miR-122-3p	0.746794	0.902625	1.37988	0.914568	0.7066
20500428	mmu-miR-143-5p	9.58539	6.29568	5.69132	4.0637	5.56361
20500429	mmu-miR-143-3p	13.1928	13.4898	13.2104	12.7618	13.2012
20500430	mmu-miR-30e-5p	8.01589	8.20123	9.00697	8.39752	7.96463
20500431	mmu-miR-30e-3p	2.77707	7.02065	7.42549	7.30301	6.9938
20500432	hsa-miR-139-5p	6.33455	6.24797	7.76854	7.23682	7.29095
20500433	hsa-miR-139-3p	1.92998	3.48349	3.88118	3.42054	2.29714
20500434	hsa-miR-147a	1.10713	0.903026	0.683872	0.793448	0.793448
20500435	hsa-miR-7-5p	1.05872	4.48959	6.04345	5.77041	6.66298
20500436	hsa-miR-7-1-3p	2.10042	5.08498	5.39924	5.43608	5.40375
20500437	hsa-miR-7-2-3p	1.10713	0.741729	1.16392	1.05604	1.04593
20500438	hsa-miR-10a-5p	10.2207	8.35917	9.38086	8.60894	9.60439
20500439	hsa-miR-10a-3p	1.59755	0.798143	3.44518	1.91258	1.55123
20500440	hsa-miR-10b-5p	7.29936	7.46421	8.76846	8.65797	9.42305
20500441	hsa-miR-10b-3p	1.78842	1.00023	1.86547	1.94039	2.37832
20500442	hsa-miR-34a-5p	7.52203	6.57492	6.86414	6.18654	6.56015
20500443	hsa-miR-34a-3p	1.4211	2.54858	2.50101	1.75803	1.62718
20500444	hsa-miR-181a-5p	10.7845	9.65147	9.81052	8.91933	8.88297
20500445	hsa-miR-181a-2-3p	1.19824	2.19447	2.36632	2.09213	1.23948
20500446	hsa-miR-181b-5p	9.67646	7.52814	8.30734	7.22481	6.60458
20500447	hsa-miR-181b-3p	1.10713	1.0428	1.0428	1.0428	1.0428
20500448	hsa-miR-181c-5p	4.45783	7.39523	8.07431	7.14225	6.24355
20500449	hsa-miR-181c-3p	1.36878	0.945357	1.05205	0.998702	0.998702
20500450	hsa-miR-182-5p	6.73008	4.4713	5.56526	3.82659	5.53912
20500451	hsa-miR-182-3p	1.10713	0.969717	1.38544	0.950232	1.33348
20500452	hsa-miR-183-5p	2.23374	2.54858	3.76578	2.03312	3.22411
20500453	hsa-miR-183-3p	1.86642	1.0428	1.15808	1.16713	1.31491
20500454	hsa-miR-187-5p	4.34467	1.75803	2.39573	2.19919	2.26794
20500455	hsa-miR-187-3p	9.42674	3.67421	3.7063	4.05551	4.37077
20500456	hsa-miR-196a-3p	1.10713	1.09384	1.09384	0.962194	1.12803
20500457	hsa-miR-199b-5p	0.969326	1.79062	2.72449	1.15496	1.80243
20500458	hsa-miR-199b-3p	11.1384	13.5602	13.5288	13.4142	13.1527
20500459	hsa-miR-203a	6.36737	6.25793	7.31074	6.72405	7.46979
20500460	hsa-miR-204-5p	1.26351	4.66295	4.99251	5.44407	5.25172
20500461	hsa-miR-204-3p	2.51984	2.69298	3.5805	2.82688	3.58814
20500462	hsa-miR-205-5p	4.22843	1.06119	2.12397	1.47575	1.21477
20500463	hsa-miR-205-3p	0.546852	0.5957	0.763891	0.696978	1.16898
20500464	hsa-miR-210-5p	1.5264	2.06699	1.30864	1.75121	1.52725
20500465	hsa-miR-210-3p	9.14523	4.03857	5.96364	5.44755	4.391
20500466	hsa-miR-211-5p	2.33169	1.23044	1.31575	1.27724	0.899081
20500467	hsa-miR-211-3p	1.4056	4.00192	4.59156	4.44204	5.27073
20500468	hsa-miR-212-5p	1.87664	1.42021	1.75965	2.23392	2.64238
20500469	hsa-miR-212-3p	2.73145	3.42054	5.39764	4.33967	2.59823
20500470	hsa-miR-181a-3p	1.10713	2.00103	3.63306	2.00594	1.55182
20500471	hsa-miR-214-5p	6.12745	5.43194	6.13875	5.46176	4.86394
20500472	hsa-miR-214-3p	11.3779	7.75444	8.11707	7.26656	8.16333
20500473	hsa-miR-215-5p	0.72463	1.42957	2.09432	2.45807	1.32448
20500474	hsa-miR-215-3p	0.925368	0.974264	0.776754	0.685214	1.23953
20500475	hsa-miR-216a-5p	1.10713	0.837624	1.47961	0.816663	1.2331
20500476	hsa-miR-216a-3p	1.10713	1.48626	1.30513	1.39286	1.16898
20500477	hsa-miR-217	0.795098	0.607853	0.737629	1.09397	0.992762
20500478	hsa-miR-218-5p	0.960191	5.6682	6.70201	6.05686	6.54516
20500479	hsa-miR-218-1-3p	1.26476	1.38731	1.20275	1.01688	1.32108
20500480	hsa-miR-218-2-3p	1.22126	0.381849	0.830823	0.595814	0.71112
20500481	hsa-miR-219a-5p	0.976861	0.666817	0.746734	0.746734	0.922967
20500482	hsa-miR-219a-1-3p	0.877065	0.885972	0.714243	0.773507	0.885602
20500483	hsa-miR-221-5p	1.63086	4.01831	5.54149	4.34457	3.70361
20500484	hsa-miR-221-3p	9.86059	9.34743	10.05	9.74881	10.0141
20500485	hsa-miR-222-5p	1.5264	1.60276	2.57324	1.72895	1.48293
20500486	hsa-miR-222-3p	9.78287	9.28087	9.88179	9.94169	9.10472
20500487	hsa-miR-223-5p	0.98246	1.01012	2.08204	1.27724	2.54542
20500488	hsa-miR-223-3p	0.790736	8.26961	9.1022	8.80305	8.82204
20500489	hsa-miR-224-5p	2.37212	6.93709	7.48041	7.44633	7.56914
20500490	hsa-miR-224-3p	4.22843	2.39115	2.53828	1.60698	1.0701
20500491	cel-miR-124-5p	0.795098	1.42041	1.14292	0.704928	0.666817
20500492	cel-miR-124-3p	2.23374	2.65094	2.42926	2.13395	3.37271
20500493	cel-miR-228-5p	0.795098	1.09947	1.05452	0.837732	0.953239
20500494	cel-miR-228-3p	1.06625	0.885972	0.952951	1.05423	1.02891
20500495	cel-miR-229-5p	1.10713	1.45371	1.1707	2.09407	1.01361
20500496	cel-miR-229-3p	1.10713	0.717137	0.713833	1.36336	1.16749
20500497	cel-miR-230-5p	0.940048	1.54061	1.3017	1.16898	1.33264
20500498	cel-miR-230-3p	1.10713	1.6488	0.974476	1.34169	1.25749
20500499	cel-miR-231-5p	0.619429	0.905161	0.714933	0.517423	0.545178
20500500	cel-miR-231-3p	2.04287	1.44222	1.66912	1.13171	1.00845
20500501	cel-miR-232-5p	0.795098	0.904619	0.855241	0.565539	0.707109
20500502	cel-miR-232-3p	1.4211	1.25003	1.13114	1.22151	1.09447
20500503	cel-miR-233-5p	1.46456	1.00767	0.900982	0.630618	0.983573
20500504	cel-miR-233-3p	0.795098	1.0428	0.758109	0.901125	0.964889
20500505	cel-miR-234-5p	1.10713	0.916268	0.595836	0.536897	0.912877
20500506	cel-miR-234-3p	0.674217	1.21256	1.21256	0.981884	0.96744
20500507	cel-miR-235-5p	0.976861	0.885972	0.679539	0.758908	0.610762
20500508	cel-miR-235-3p	1.41917	1.33186	1.2955	1.16279	1.07296
20500509	cel-miR-236-5p	0.795098	0.832627	0.875149	0.709872	0.720162
20500510	cel-miR-236-3p	0.746794	1.12386	0.728252	0.81863	0.819659
20500511	cel-miR-237-5p	0.877065	1.06504	1.25282	1.27131	1.16898
20500512	cel-miR-237-3p	0.795098	0.928908	1.04537	1.01609	0.91428
20500513	cel-miR-238-5p	0.746794	1.47915	1.32015	0.694979	0.601252
20500514	cel-miR-238-3p	0.795098	1.0428	0.851646	0.952925	0.952925
20500515	cel-miR-239a-5p	1.10713	0.819615	1.20177	0.926305	1.10589
20500516	cel-miR-239a-3p	1.10713	0.597168	0.816322	0.691163	1.23287
20500517	cel-miR-239b-5p	0.795098	0.885972	0.857855	1.23663	0.469307
20500518	cel-miR-239b-3p	0.9468	0.773507	0.893393	0.865924	1.34803
20500519	cel-miR-240-5p	0.746794	0.885972	0.693581	0.797565	0.922967
20500520	cel-miR-240-3p	0.795098	0.790187	0.565539	0.643968	0.768278
20500521	cel-miR-241-5p	2.23374	1.90899	1.60698	1.07552	0.922967
20500522	cel-miR-241-3p	1.10713	0.730672	0.900872	0.920156	1.03487
20500523	cel-miR-242	0.843402	1.11967	0.91935	0.924144	0.850381
20500524	cel-miR-243-5p	0.746794	0.773507	0.773507	0.751419	0.773507
20500525	cel-miR-243-3p	1.39883	6.90933	6.89739	6.38419	6.56951
20500526	cel-miR-244-5p	0.819371	0.639605	0.639605	0.590182	0.894382
20500527	cel-miR-244-3p	0.795098	0.932267	0.932267	0.932267	1.08824
20500528	cel-miR-245-5p	1.10713	1.32688	0.929443	1.16898	1.29537
20500529	cel-miR-245-3p	1.10713	1.26808	1.32173	1.10661	0.947647
20500530	cel-miR-246-5p	0.795098	1.00691	1.1136	1.51238	0.809396
20500531	cel-miR-246-3p	0.891117	1.58116	1.60698	0.942851	1.42496
20500532	cel-miR-247-5p	0.877065	0.804168	1.01773	0.707936	0.959937
20500533	cel-miR-247-3p	1.21243	1.27854	1.05715	1.41549	1.16898
20500534	cel-miR-248	1.01795	0.971244	0.971244	0.971244	0.875556
20500535	cel-miR-249-5p	0.966245	1.31346	0.711753	0.606903	0.711753
20500536	cel-miR-249-3p	0.795098	1.26388	0.969258	1.07595	0.690391
20500537	cel-miR-250-5p	0.877065	1.21802	1.69527	1.96498	0.954961
20500538	cel-miR-250-3p	0.877065	0.769825	0.944045	0.981041	0.981041
20500539	cel-miR-251	1.10713	0.559177	1.14823	1.26546	1.41752
20500540	cel-miR-252-5p	1.01795	1.0241	1.24878	1.29588	1.09291
20500541	cel-miR-252-3p	4.88875	1.5556	1.71148	2.02825	4.81284
20500542	cel-miR-253-5p	1.10713	1.06119	0.802289	0.852854	1.09396
20500543	cel-miR-253-3p	1.81605	2.51428	3.15426	2.16978	3.86518
20500544	cel-miR-254	1.10713	1.09336	0.825059	1.41549	0.922967
20500545	cel-miR-255-5p	1.10713	1.11782	0.671634	1.23981	0.739085
20500546	cel-miR-255-3p	0.976308	1.39564	1.23881	1.25413	1.38032
20500547	cel-miR-256	1.5264	0.928342	1.16898	0.863885	1.13227
20500548	cel-miR-257	1.01795	0.804168	0.804168	0.804168	0.804168
20500549	cel-miR-258	0.877065	1.45893	0.633413	0.863885	0.855487
20500550	cel-miR-259-5p	1.19369	0.885972	0.677354	0.721606	0.854364
20500551	cel-miR-259-3p	1.10713	1.25443	1.3017	2.32769	1.75748
20500552	cel-miR-260	1.10713	1.08602	0.669353	0.85647	0.915554
20500553	cel-miR-261	1.12283	5.19704	4.61492	5.36993	1.5352
20500554	cel-miR-262	0.795098	0.869839	0.666817	0.666817	0.768095
20500555	hsa-miR-200b-5p	4.22843	1.06525	1.3017	1.61247	0.773507
20500556	hsa-miR-200b-3p	6.66347	1.05152	2.59823	1.96498	3.14532
20500557	dme-miR-263a-5p	1.10713	0.873964	1.09664	1.14325	0.976811
20500558	dme-miR-263a-3p	1.5264	4.6328	4.72107	4.17128	5.38937
20500559	cel-miR-264	0.795098	1.12607	1.10786	1.0428	1.7753
20500560	cel-miR-265	1.8812	2.23581	1.75803	2.2996	3.60826
20500561	cel-miR-266	1.01795	1.01522	1.0504	0.908528	1.10389
20500562	cel-miR-267	0.795098	0.944263	0.956095	1.14133	0.872089
20500563	cel-miR-268	1.01795	0.639325	1.14753	1.30717	0.926513
20500564	cel-miR-269	1.5264	1.59953	1.51235	1.39539	1.89756
20500565	cel-miR-270	1.01795	1.31555	1.20514	0.922967	1.0428
20500566	cel-miR-271	1.02091	5.01513	4.06381	4.40083	4.72418
20500567	cel-miR-272	0.795098	0.866534	1.06348	1.0414	1.35401
20500568	cel-miR-273	1.2412	1.30653	0.919072	1.17522	0.889867
20500569	dme-miR-184-5p	0.795098	0.729437	0.546293	1.00165	0.609608
20500570	dme-miR-184-3p	1.48938	2.16351	2.2493	1.37194	1.54335
20500571	dme-miR-274-5p	0.936052	0.773507	0.773507	0.790325	1.32496
20500572	dme-miR-274-3p	0.619429	0.471654	1.08902	1.01517	0.829082
20500573	dme-miR-275-5p	0.619616	4.25452	6.02917	4.25452	5.05279
20500574	dme-miR-275-3p	1.01795	1.02612	0.828259	1.03623	0.929537
20500575	dme-miR-92a-5p	1.95485	1.26999	2.22497	2.2051	2.39115
20500576	dme-miR-92a-3p	9.25399	7.60098	7.82738	8.00954	8.27664
20500577	dme-miR-219-5p	0.976861	0.666817	0.746734	0.746734	0.922967
20500578	dme-miR-219-3p	1.10713	1.3017	1.33888	1.41549	1.1318
20500579	dme-miR-276a-5p	0.708609	0.771526	0.70287	0.748641	0.679986
20500580	dme-miR-276a-3p	0.746794	0.698702	0.886474	1.0428	0.675916
20500581	dme-miR-277-5p	0.929353	0.827034	0.776395	0.776395	0.725755
20500582	dme-miR-277-3p	1.10713	1.13902	1.46559	0.922967	1.01284
20500583	dme-miR-278-5p	1.10713	1.10221	0.756167	1.01957	1.01957
20500584	dme-miR-278-3p	0.795098	0.666817	0.810033	0.720162	0.696775
20500585	dme-miR-133-5p	0.877065	0.885972	1.05426	0.863885	0.807145
20500586	dme-miR-133-3p	8.5179	5.06163	5.64538	5.30076	5.37027
20500587	dme-miR-279-5p	1.5264	3.61284	3.0559	2.963	2.40606
20500588	dme-miR-279-3p	0.795098	0.966946	0.810121	0.925286	1.03198
20500589	dme-miR-33-5p	1.10639	1.00274	0.88164	0.773507	0.773507
20500590	dme-miR-33-3p	1.12325	0.580087	1.20395	0.937515	0.615177
20500591	dme-miR-280-5p	0.810399	0.905138	1.11311	0.912958	1.11991
20500592	dme-miR-281-1-5p	0.795098	1.17118	0.658468	1.26191	0.901893
20500593	dme-miR-281-3p	1.23666	0.885972	1.0428	0.841213	1.12005
20500594	dme-miR-282-5p	0.877065	0.854384	1.0428	0.75055	1.31072
20500595	dme-miR-282-3p	1.06793	1.0162	1.34637	1.34637	0.945507
20500596	dme-miR-283-5p	1.2374	1.05549	0.745479	1.04828	0.809472
20500597	dme-miR-283-3p	0.867674	0.580257	1.16898	0.685704	0.584426
20500598	dme-miR-284-5p	0.990841	1.26272	0.773507	0.773507	0.886183
20500599	dme-miR-284-3p	1.01795	0.823641	1.0428	1.30408	0.922967
20500600	dme-miR-281-2-5p	0.877065	0.716732	0.839487	0.975114	0.713302
20500601	dme-miR-34-5p	1.10713	1.04355	1.23042	1.50942	1.34775
20500602	dme-miR-34-3p	0.795098	0.885972	0.906964	1.19601	0.998726
20500603	dme-miR-124-5p	1.10713	0.923756	0.773507	0.863885	1.0428
20500604	dme-miR-124-3p	1.34587	3.26498	2.72581	1.98511	2.87242
20500605	dme-miR-79-5p	0.877065	0.734237	0.792593	0.99942	0.912296
20500606	dme-miR-79-3p	1.10713	0.999105	1.46519	1.25525	1.10579
20500607	dme-miR-276b-5p	0.708609	0.771526	0.70287	0.748641	0.679986
20500608	dme-miR-276b-3p	0.945375	1.1246	0.715326	0.804168	0.905446
20500609	dme-miR-210-5p	1.10713	1.06526	1.1864	1.06526	0.720162
20500610	dme-miR-210-3p	8.78972	2.72986	5.87487	5.84764	3.4079
20500611	dme-miR-285-5p	1.4211	0.378156	0.940938	1.52144	1.13845
20500612	dme-miR-285-3p	2.36916	3.45591	4.67207	4.75839	3.52564
20500613	dme-miR-100-5p	6.78283	9.63221	9.99264	9.45334	9.40745
20500614	dme-miR-100-3p	1.10713	0.9256	1.34133	1.06038	1.08819
20500615	dme-miR-92b-5p	1.10713	0.885972	0.684129	0.930685	0.773507
20500616	dme-miR-92b-3p	2.40979	6.23619	6.87033	7.02837	6.59372
20500617	dme-miR-286-5p	1.84224	0.90522	0.881914	0.773507	0.785681
20500618	dme-miR-286-3p	0.958278	1.07882	1.05624	1.16898	1.0428
20500619	dme-miR-287-3p	0.877065	1.24258	1.06826	1.21813	1.23647
20500620	dme-miR-87-5p	1.36477	0.928439	1.18734	1.01051	0.903821
20500621	dme-miR-87-3p	0.877065	0.857512	0.958791	0.855103	1.07089
20500622	dme-miR-263b-5p	1.01795	1.34383	0.920976	0.691369	1.08285
20500623	dme-miR-263b-3p	1.10713	2.73697	3.26494	3.18043	2.65847
20500624	dme-miR-288-3p	0.795098	0.770597	1.0428	0.935036	0.773507
20500625	dme-miR-289-5p	6.72925	7.36997	7.1559	6.48609	6.41705
20500626	dme-bantam-5p	0.746794	0.718095	0.913745	0.87492	0.694591
20500627	dme-bantam-3p	0.877065	1.35384	0.799159	0.881348	0.617676
20500628	mmu-miR-290a-5p	1.5264	2.29999	2.81697	2.26614	2.6923
20500629	mmu-miR-290a-3p	1.07171	1.02923	1.0376	1.11961	0.864729
20500630	mmu-miR-291a-5p	0.877065	0.758021	1.07845	1.14813	0.773403
20500631	mmu-miR-291a-3p	0.925368	0.793448	0.905914	0.929537	0.660248
20500632	mmu-miR-292-5p	0.795098	1.15232	2.12397	1.16898	1.93277
20500633	mmu-miR-292-3p	1.10713	1.0349	0.933619	1.53706	1.20483
20500634	mmu-miR-293-5p	1.23666	0.964384	1.0428	0.922967	1.00138
20500635	mmu-miR-293-3p	1.13871	1.00736	1.07245	0.828443	0.887942
20500636	mmu-miR-294-5p	1.05883	1.0428	1.14715	0.827916	0.661066
20500637	mmu-miR-294-3p	1.10713	0.705756	0.885972	0.922967	1.00996
20500638	mmu-miR-295-5p	1.24258	1.1429	1.78488	1.44404	1.01425
20500639	mmu-miR-295-3p	0.795098	0.748365	1.38034	1.10579	1.10589
20500640	mmu-miR-296-5p	1.5264	1.24593	1.35839	1.30641	1.16898
20500641	mmu-miR-296-3p	1.64667	2.68471	3.42654	2.04949	2.68471
20500642	mmu-miR-297a-5p	3.94674	1.66512	1.36694	2.35146	3.34174
20500643	mmu-miR-298-5p	0.877065	1.43493	2.53507	1.21776	0.932766
20500644	mmu-miR-298-3p	1.2345	0.988133	1.11515	0.739169	0.773507
20500645	mmu-miR-299a-5p	4.30338	6.63453	5.9991	4.66601	4.7154
20500646	mmu-miR-299a-3p	1.37006	1.53506	2.72441	1.1655	1.25704
20500647	mmu-miR-300-5p	1.06625	1.39361	0.988791	0.854607	0.988791
20500648	mmu-miR-300-3p	3.78311	3.79856	3.13381	2.09856	1.6814
20500649	mmu-miR-301a-5p	1.10713	0.915149	0.742978	0.80846	0.999128
20500650	mmu-miR-301a-3p	2.23374	6.48332	6.04791	5.16639	5.36051
20500651	mmu-miR-302a-5p	1.502	1.57961	1.17851	1.31607	1.21658
20500652	mmu-miR-302a-3p	0.795098	0.829488	0.905446	0.829488	0.829488
20500653	mmu-miR-34c-5p	2.49516	3.72809	4.62079	3.59794	4.21557
20500654	mmu-miR-34c-3p	2.41749	3.62491	3.67455	3.54662	3.67455
20500655	mmu-miR-34b-5p	1.31876	1.75803	2.35177	1.71149	1.75803
20500656	mmu-miR-34b-3p	3.29154	4.3986	4.99905	5.37352	3.97257
20500657	mmu-let-7d-5p	13.2392	12.8599	13.1739	13.0877	13.7356
20500658	mmu-let-7d-3p	1.30184	8.35614	7.90376	7.84087	6.99037
20500659	mmu-miR-106a-5p	7.68341	8.13486	8.94149	8.6415	7.96587
20500660	mmu-miR-106a-3p	0.746794	1.12722	0.872489	1.07	1.24526
20500661	mmu-miR-106b-5p	9.87139	8.66098	9.13239	8.85595	7.68929
20500662	mmu-miR-106b-3p	6.02049	4.16595	5.03046	4.5074	4.46416
20500663	mmu-miR-130b-5p	1.10713	0.885972	1.0428	1.04188	0.925178
20500664	mmu-miR-130b-3p	3.46545	4.64875	5.40375	4.94646	4.81169
20500665	dme-miR-303-5p	0.934543	1.96498	1.60698	2.72581	0.962265
20500666	dme-miR-303-3p	0.795098	0.666817	0.971017	0.82829	0.666817
20500667	dme-miR-31b-5p	1.26347	1.99489	1.90337	1.66239	1.16986
20500668	dme-miR-31b-3p	0.936604	0.611262	0.949556	0.986104	1.10638
20500669	dme-miR-304-5p	1.36477	1.00747	1.12679	0.894377	1.16898
20500670	dme-miR-304-3p	1.10713	0.383927	0.698297	0.597019	0.672977
20500671	dme-miR-305-5p	1.13871	0.753563	0.854841	0.75854	0.956051
20500672	dme-miR-305-3p	0.877065	0.81886	0.676282	0.884249	0.717581
20500673	dme-miR-9c-5p	0.746794	0.781269	0.684746	0.469307	0.802708
20500674	dme-miR-9c-3p	0.795098	0.819613	0.952331	0.851829	1.00129
20500675	dme-miR-306-5p	1.10713	0.899401	0.736718	0.933785	1.00565
20500676	dme-miR-306-3p	2.23374	1.98582	2.02486	2.02562	6.46295
20500677	dme-miR-9b-5p	0.884278	0.781825	0.883104	0.880157	0.685593
20500678	dme-miR-9b-3p	0.843402	1.16898	0.667528	0.76376	0.890512
20500679	dme-let-7-5p	12.2397	13.0664	13.3876	13.2114	13.9023
20500680	dme-let-7-3p	0.795098	0.638362	0.734594	0.835872	0.982882
20500681	dme-miR-125-5p	13.5342	13.645	13.8772	13.6829	13.8977
20500682	dme-miR-125-3p	1.10713	1.1267	0.789806	1.21987	0.847177
20500683	dme-miR-307a-5p	0.914085	1.12238	1.23952	1.10681	1.05037
20500684	dme-miR-307a-3p	1.24802	0.773507	0.773507	0.913324	0.678878
20500685	dme-miR-308-5p	0.877065	0.635238	1.01122	0.779664	1.01122
20500686	dme-miR-308-3p	0.795098	0.633847	1.33352	0.666817	0.979141
20500687	dme-miR-31a-5p	1.5321	9.40631	10.0903	9.26122	9.24546
20500688	dme-miR-31a-3p	1.10713	0.958791	1.03116	0.785145	0.857512
20500689	dme-miR-309-5p	0.746794	0.871497	0.692516	0.739545	0.863828
20500690	dme-miR-309-3p	1.01795	0.972356	0.923493	1.08615	1.13146
20500691	dme-miR-310-5p	1.10713	1.40081	1.24181	1.45017	2.90915
20500692	dme-miR-310-3p	1.10713	1.16436	1.3017	1.60698	0.773507
20500693	dme-miR-311-5p	1.9089	0.828721	1.16898	0.919099	0.565539
20500694	dme-miR-311-3p	7.86352	6.76444	6.46799	6.98429	6.67202
20500695	dme-miR-312-5p	0.546852	2.65922	3.18191	2.15043	2.53304
20500696	dme-miR-312-3p	0.795098	1.0428	0.998068	0.863885	0.980786
20500697	dme-miR-313-5p	1.9678	4.85749	5.53555	4.86411	5.92867
20500698	dme-miR-313-3p	1.10713	1.13622	1.29304	1.25662	1.11551
20500699	dme-miR-314-5p	0.746794	1.0844	1.19435	0.937172	1.04386
20500700	dme-miR-314-3p	1.10713	0.867368	1.61348	1.24115	1.34599
20500701	dme-miR-315-5p	0.877065	0.917899	0.72039	1.02111	0.769767
20500702	dme-miR-315-3p	1.5264	1.3017	0.885972	1.20345	0.957433
20500703	dme-miR-316-5p	0.746794	0.918032	0.710064	0.522293	0.895928
20500704	dme-miR-316-3p	1.24771	1.42316	1.26453	1.30243	1.06798
20500705	dme-miR-317-5p	1.1668	1.03734	0.93065	1.16781	1.22689
20500706	dme-miR-317-3p	0.907189	1.25942	0.834796	1.20058	1.20058
20500707	dme-miR-318-5p	1.10713	1.06344	0.795676	1.15923	1.06344
20500708	dme-miR-318-3p	0.877065	0.658622	0.834686	0.69984	1.13588
20500709	dme-miR-2c-5p	1.10713	1.3017	1.01982	1.24252	1.16898
20500710	dme-miR-2c-3p	1.10713	1.68251	2.20815	1.65654	1.26972
20500711	dme-miR-iab-4-5p	0.795098	0.968538	1.24189	0.972597	0.865908
20500712	dme-miR-iab-4-3p	0.805914	0.885972	0.713004	0.773507	1.02293
20500713	hsa-let-7g-5p	10.2458	11.8	12.5057	12.2527	12.6175
20500714	hsa-let-7g-3p	1.4211	1.57248	0.977814	1.22258	1.11432
20500715	hsa-let-7i-5p	11.3436	12.0741	12.6752	12.4869	12.53
20500716	hsa-let-7i-3p	1.10713	1.3017	1.75803	1.1484	1.48126
20500717	hsa-miR-1	8.524	8.99207	8.673	9.53907	10.7938
20500718	hsa-miR-15b-5p	9.68132	10.4106	10.4609	10.8972	11.2271
20500719	hsa-miR-15b-3p	0.863408	0.819962	1.48499	1.36516	1.01167
20500720	hsa-miR-23b-5p	4.69914	2.21445	2.93339	2.29564	1.99962
20500721	hsa-miR-23b-3p	13.0992	13.8315	13.7432	13.9204	13.5924
20500722	hsa-miR-27b-5p	6.80894	4.11554	5.72232	5.32268	5.52874
20500723	hsa-miR-27b-3p	11.7686	12.2643	12.5752	12.5445	12.0321
20500724	hsa-miR-30b-5p	9.95705	11.0783	11.2645	10.9676	10.6522
20500725	hsa-miR-30b-3p	0.795098	1.87538	1.46766	1.66887	1.48282
20500726	hsa-miR-122-5p	11.9891	1.8958	6.42565	3.87785	2.91291
20500727	hsa-miR-122-3p	1.10713	1.00971	1.60698	0.836257	0.812199
20500728	hsa-miR-124-5p	0.795098	1.00544	0.892971	0.408891	1.66986
20500729	hsa-miR-124-3p	1.92386	3.09777	2.90149	2.27431	3.69593
20500730	hsa-miR-125b-5p	13.5342	13.645	13.8772	13.6829	13.8977
20500731	hsa-miR-125b-1-3p	3.94674	4.3986	5.34285	4.8069	3.45218
20500732	hsa-miR-128-1-5p	0.795098	0.916181	1.22038	0.772708	0.923765
20500733	hsa-miR-128-3p	2.92311	5.95449	7.13789	6.33036	5.58153
20500734	hsa-miR-130a-5p	1.01795	1.03551	0.801818	1.17392	1.07153
20500735	hsa-miR-130a-3p	10.0771	9.19982	9.43881	8.41839	9.07622
20500736	hsa-miR-132-5p	1.00168	0.939242	2.29538	1.35706	0.852816
20500737	hsa-miR-132-3p	7.29906	7.43324	8.39554	8.17502	7.32278
20500738	hsa-miR-133a-5p	1.5264	1.27636	1.31972	1.48626	1.26349
20500739	hsa-miR-133a-3p	8.48957	5.40989	5.4387	5.81556	5.24435
20500740	hsa-miR-135a-5p	0.849495	0.669523	0.667088	0.740612	0.768366
20500741	hsa-miR-135a-3p	1.99606	4.62957	5.52941	4.02163	4.81835
20500742	hsa-miR-137	1.51558	1.19512	1.12398	0.922967	2.12397
20500743	hsa-miR-138-5p	3.81135	4.46085	7.28859	6.11559	3.24442
20500744	hsa-miR-138-2-3p	1.10713	0.814654	1.08527	1.18735	0.689526
20500745	hsa-miR-140-5p	10.2299	10.039	10.1316	9.71566	9.70117
20500746	hsa-miR-140-3p	12.9626	11.5987	11.828	11.2667	11.9703
20500747	hsa-miR-141-5p	0.795098	1.07464	1.00388	0.775664	0.690223
20500748	hsa-miR-141-3p	2.8337	1.24359	1.5928	1.1369	0.895858
20500749	hsa-miR-142-5p	2.26852	4.49801	5.80859	5.66503	5.01215
20500750	hsa-miR-142-3p	1.10713	1.32096	1.58978	2.59545	1.21105
20500751	hsa-miR-143-5p	9.44272	6.33168	5.74239	4.3068	5.66203
20500752	hsa-miR-143-3p	13.1928	13.4898	13.2104	12.7618	13.2012
20500753	hsa-miR-144-5p	1.17971	1.19971	1.52098	4.49817	0.89222
20500754	hsa-miR-144-3p	1.10713	0.843514	1.272	2.68335	1.13928
20500755	hsa-miR-145-5p	13.4081	11.6893	11.7423	10.9358	11.7478
20500756	hsa-miR-145-3p	1.10713	7.53129	7.95759	7.29998	7.07779
20500757	hsa-miR-152-5p	1.10713	1.10405	0.900778	1.14729	0.997361
20500758	hsa-miR-152-3p	11.3457	11.4968	11.6757	11.0172	10.9761
20500759	hsa-miR-153-3p	1.92499	1.32825	1.11753	0.884788	1.01625
20500760	hsa-miR-153-5p	1.30355	0.615822	0.670712	0.867779	0.777401
20500761	hsa-miR-191-5p	11.903	10.6885	11.0883	10.8842	11.3276
20500762	hsa-miR-191-3p	0.548294	1.63553	1.91391	2.963	1.00812
20500763	hsa-miR-9-5p	1.76864	3.67628	4.49305	5.14249	4.44289
20500764	hsa-miR-9-3p	0.703959	5.4871	6.70558	6.73041	7.56081
20500765	hsa-miR-125a-5p	12.1683	11.9629	12.3678	12.4543	12.6921
20500766	hsa-miR-125a-3p	7.05568	3.0214	5.0355	3.52121	3.69569
20500767	hsa-miR-125b-2-3p	0.940796	4.2711	4.53585	3.32907	1.89982
20500768	hsa-miR-126-5p	1.82888	2.24422	4.77589	4.73812	2.56337
20500769	hsa-miR-126-3p	11.6033	12.0845	13.154	12.9145	12.5501
20500770	hsa-miR-127-5p	1.07701	1.32562	1.27461	1.0957	0.848362
20500771	hsa-miR-127-3p	9.61512	8.28117	7.8051	5.96728	6.58031
20500772	hsa-miR-129-2-3p	1.33192	2.21019	2.32026	1.40584	1.7722
20500773	hsa-miR-134-5p	5.67883	4.36864	3.37871	2.96039	3.1022
20500774	hsa-miR-134-3p	1.06625	1.15653	1.15653	1.05525	1.05525
20500775	hsa-miR-136-5p	0.795098	1.15653	1.08057	1.08057	0.901844
20500776	hsa-miR-136-3p	1.10713	1.62052	1.19681	1.50805	1.06509
20500777	hsa-miR-138-1-3p	1.78842	2.08378	1.85397	2.81248	2.57618
20500778	hsa-miR-146a-5p	8.15596	10.2699	11.6091	10.6683	11.1147
20500779	hsa-miR-146a-3p	1.30707	0.907318	1.0428	0.701687	1.16898
20500780	hsa-miR-149-5p	3.78096	1.97418	2.61189	2.87242	2.06082
20500781	hsa-miR-149-3p	9.09599	8.03497	8.24833	7.48449	8.55301
20500782	hsa-miR-150-5p	8.05679	7.57986	8.86162	8.3434	9.11391
20500783	hsa-miR-150-3p	1.73623	6.27303	6.64507	5.96912	6.7558
20500784	hsa-miR-154-5p	3.23685	3.89948	4.6692	2.72581	3.6161
20500785	hsa-miR-154-3p	1.4211	2.51892	2.18194	1.45455	1.75803
20500786	hsa-miR-184	0.795098	1.2811	1.04247	1.01181	1.25044
20500787	hsa-miR-185-5p	10.3412	6.99475	7.2831	6.35383	8.21834
20500788	hsa-miR-185-3p	1.4211	1.08818	0.991951	1.23972	0.867027
20500789	hsa-miR-186-5p	1.5264	1.55154	2.95237	2.963	0.844987
20500790	hsa-miR-186-3p	1.5264	6.08594	6.37446	6.25871	7.36088
20500791	hsa-miR-188-5p	5.7791	1.86916	3.31071	2.00945	3.86223
20500792	hsa-miR-188-3p	0.982368	0.634377	0.972018	1.32945	1.26676
20500793	hsa-miR-190a-5p	0.795098	1.33545	0.670421	0.773507	0.670421
20500794	hsa-miR-190a-3p	1.1668	1.3044	2.08311	1.46127	1.072
20500795	hsa-miR-193a-5p	4.96641	5.64862	5.88514	5.68546	5.54267
20500796	hsa-miR-193a-3p	5.42358	3.79249	4.65691	3.63227	3.10057
20500797	hsa-miR-194-5p	10.2295	7.63542	8.43498	7.60463	7.40863
20500798	hsa-miR-195-5p	11.761	11.561	12.0259	11.4592	11.9816
20500799	hsa-miR-195-3p	5.76397	2.10833	2.37551	2.85143	7.541
20500800	hsa-miR-206	9.03954	1.9386	1.80589	1.91415	4.34003
20500801	cbr-let-7	12.9198	13.3323	13.5738	13.3736	14.1607
20500802	cbr-lin-4	0.795098	0.659642	0.654995	0.95334	0.706585
20500803	cbr-miR-1	6.09147	7.30354	7.52212	8.43483	9.40025
20500804	cbr-miR-34	1.26476	2.17813	2.19108	1.47137	2.78013
20500805	cbr-miR-42	1.10713	1.21547	1.69273	1.40135	1.0277
20500806	cbr-miR-43	1.06625	0.914145	0.694991	0.654891	1.13215
20500807	cbr-miR-44	1.12512	1.05157	1.19905	0.860088	0.979791
20500808	cbr-miR-45	1.12512	1.05157	1.19905	0.860088	0.979791
20500809	cbr-miR-46	0.795098	1.05812	0.62442	0.815904	0.650074
20500810	cbr-miR-47	0.619429	0.670967	0.890121	0.790811	0.528943
20500811	cbr-miR-48	1.01795	1.71851	1.46695	0.765993	1.20805
20500812	cbr-miR-49	1.19631	0.802066	1.06667	1.19286	0.886033
20500813	cbr-miR-50	0.795098	1.05789	1.03757	0.664362	1.21472
20500814	cbr-miR-52	1.10713	1.96498	1.40827	1.4041	1.0428
20500815	cbr-miR-57	2.87185	1.13802	1.48659	1.00934	1.44121
20500816	cbr-miR-58	2.23374	3.30385	4.04958	2.50784	3.33148
20500817	cbr-miR-60	0.851996	5.36254	4.39737	4.48804	1.41589
20500818	cbr-miR-67	1.25524	0.933619	1.2518	0.609445	0.873091
20500819	cbr-miR-71	1.05273	0.651703	1.06837	0.773507	0.773507
20500820	cbr-miR-73a	1.10713	1.11696	1.08374	1.11696	1.11696
20500821	cbr-miR-74a	0.795098	0.985323	1.13061	1.32768	1.2373
20500822	cbr-miR-75	1.38602	1.38082	1.20846	0.911801	1.16898
20500823	cbr-miR-77	0.619429	0.64276	0.946959	0.969079	0.666817
20500824	cbr-miR-79	0.877065	0.925567	0.828165	0.828165	1.12523
20500825	cbr-miR-80	1.10713	1.07092	1.21271	1.51563	1.57309
20500826	cbr-miR-81	0.877065	0.964384	0.851919	0.74523	1.00138
20500827	cbr-miR-82	1.42845	0.871742	1.14103	1.35775	1.0428
20500828	cbr-miR-85	0.877065	1.00595	1.39556	1.12668	0.899563
20500829	cbr-miR-86	1.06342	0.892415	0.885972	0.785391	0.772586
20500830	cbr-miR-87	1.12325	0.927364	1.0516	1.22571	0.944909
20500831	cbr-miR-90a	1.10713	1.27315	1.2198	1.32649	1.27315
20500832	cbr-miR-124	2.23374	2.65094	2.42926	2.13395	3.37271
20500833	cbr-miR-228	0.795098	1.09947	1.05452	0.837732	0.953239
20500834	cbr-miR-230	1.29633	1.00191	1.28443	1.11146	0.715161
20500835	cbr-miR-232	1.4211	1.25003	1.13114	1.22151	1.09447
20500836	cbr-miR-233	1.19824	1.05905	1.32758	1.77075	1.32758
20500837	cbr-miR-234	0.674217	1.21256	1.21256	0.981884	0.96744
20500838	cbr-miR-236	0.746794	1.12386	0.728252	0.81863	0.819659
20500839	cbr-miR-241	0.81801	1.02587	1.16212	1.04966	0.980678
20500840	cbr-miR-244	0.819371	0.639605	0.639605	0.590182	0.894382
20500841	cbr-miR-245	1.10713	1.26808	1.32173	1.10661	0.947647
20500842	cbr-miR-248	0.877065	0.930397	0.916628	1.00955	1.02332
20500843	cbr-miR-250	0.546852	0.750164	1.12614	1.03669	0.83962
20500844	cbr-miR-251	1.10713	0.559177	1.14823	1.26546	1.41752
20500845	cbr-miR-252	1.53788	1.37819	1.71971	1.91163	1.45797
20500846	cbr-miR-259	0.795098	1.3017	1.01475	0.863885	1.16581
20500847	cbr-miR-268	0.795098	0.649778	1.27036	1.08687	1.22908
20500848	hsa-miR-320a	10.4847	6.97165	7.54038	6.95864	7.92085
20500849	ath-miR319a	0.966245	0.888754	1.26611	0.979131	0.788848
20500850	ath-miR319b	0.966245	0.888754	1.26611	0.979131	0.788848
20500851	mmu-miR-19b-2-5p	1.10713	0.874928	0.874928	0.874928	0.964705
20500852	mmu-miR-19b-3p	8.84297	9.70664	10.0014	9.44208	9.61588
20500853	mmu-miR-30c-5p	11.1281	11.5841	12.1613	11.8239	11.2992
20500854	mmu-miR-30c-1-3p	1.10713	0.655772	1.32668	1.32195	1.10385
20500855	mmu-miR-30c-2-3p	7.11435	2.25399	2.65841	3.07804	4.22683
20500856	mmu-miR-30d-5p	10.7714	10.5319	10.6529	10.4422	10.8668
20500857	mmu-miR-30d-3p	1.01795	0.953381	0.712357	0.786742	0.968507
20500858	mmu-miR-148a-5p	0.795098	0.971244	0.781498	0.924437	1.29065
20500859	mmu-miR-148a-3p	7.0564	11.2599	11.3876	11.004	10.628
20500860	mmu-miR-192-5p	9.03399	6.32483	7.34288	6.43202	6.12274
20500861	mmu-miR-192-3p	0.795098	1.11693	1.04624	1.16898	0.819251
20500862	mmu-miR-196a-5p	1.12531	0.859365	0.952925	1.0428	0.934766
20500863	mmu-miR-196a-1-3p	1.2374	0.848964	0.71119	0.729135	0.71119
20500864	mmu-miR-196a-2-3p	1.01795	1.01612	1.12281	1.01612	1.0428
20500865	mmu-miR-200a-5p	1.10713	0.971244	0.961524	1.13043	1.1207
20500866	mmu-miR-200a-3p	2.23374	0.680845	1.7126	1.23653	1.58479
20500867	mmu-miR-208a-5p	1.26476	1.14523	1.41722	1.42824	1.15624
20500868	mmu-miR-208a-3p	1.10713	0.885972	1.09149	0.651201	1.16898
20500869	mmu-let-7a-5p	12.9198	13.3323	13.5738	13.3736	14.1607
20500870	mmu-let-7a-1-3p	0.795098	1.0428	1.3023	1.27724	0.773507
20500871	mmu-let-7a-2-3p	0.795098	0.994129	0.971244	1.10622	0.971244
20500872	mmu-let-7b-5p	13.611	12.2864	12.7445	12.3132	13.295
20500873	mmu-let-7b-3p	1.92614	3.42054	4.69645	5.1445	2.07597
20500874	mmu-let-7c-5p	13.9463	13.309	13.5763	13.2555	14.1034
20500875	mmu-let-7c-1-3p	0.795098	1.24052	1.49944	1.34878	0.773507
20500876	mmu-let-7c-2-3p	0.795098	1.0428	1.3023	1.27724	0.773507
20500877	mmu-let-7e-5p	12.8778	10.1174	10.5639	10.545	11.6231
20500878	mmu-let-7e-3p	1.10713	1.80617	2.38889	1.91434	1.40436
20500879	mmu-let-7f-5p	10.9376	12.5709	13.085	13.1332	13.6269
20500880	mmu-let-7f-1-3p	1.95485	1.93977	2.12397	2.10803	2.39115
20500881	mmu-let-7f-2-3p	1.19218	0.99995	0.679517	1.13265	0.876498
20500882	mmu-miR-15a-5p	8.29358	9.64107	10.1185	9.76985	9.85126
20500883	mmu-miR-15a-3p	1.71074	1.41171	1.24396	1.96496	4.18971
20500884	mmu-miR-16-5p	11.9771	12.5654	12.9063	12.7431	12.59
20500885	mmu-miR-16-1-3p	5.46819	0.99478	1.53686	2.4733	6.89298
20500886	mmu-miR-16-2-3p	1.24802	1.20681	1.21462	1.11527	1.26212
20500887	mmu-miR-18a-5p	5.14231	4.77264	5.06971	4.9464	4.01813
20500888	mmu-miR-18a-3p	1.01795	1.35256	1.0678	1.11861	1.18735
20500889	mmu-miR-20a-5p	9.27497	8.49319	9.24991	9.0025	8.54981
20500890	mmu-miR-20a-3p	0.677123	1.0428	1.50808	1.25257	1.39207
20500891	mmu-miR-21a-5p	8.36149	12.7	13.239	13.6742	13.101
20500892	mmu-miR-21a-3p	2.23374	2.97771	2.36505	1.99236	2.29555
20500893	mmu-miR-22-5p	1.44794	7.20061	8.05788	7.23407	7.16825
20500894	mmu-miR-22-3p	11.4134	11.1224	11.5029	10.946	10.8629
20500895	mmu-miR-23a-5p	1.55312	2.63383	3.59047	2.29057	4.05633
20500896	mmu-miR-23a-3p	12.8025	13.8276	13.7594	13.872	13.5743
20500897	mmu-miR-24-2-5p	9.94132	7.4101	8.13613	7.45337	8.20672
20500898	mmu-miR-26a-5p	12.924	13.9657	13.9492	13.9143	13.7146
20500899	mmu-miR-26a-1-3p	0.713131	1.08687	0.79028	0.878898	0.878898
20500900	mmu-miR-26b-5p	7.37057	10.1421	10.6709	10.9412	10.1985
20500901	mmu-miR-26b-3p	1.06481	1.14546	2.21856	2.38236	1.09491
20500902	mmu-miR-29a-5p	1.09053	1.0428	0.870244	1.06731	0.666817
20500903	mmu-miR-29a-3p	10.6731	12.752	13.0678	13.1316	12.4189
20500904	mmu-miR-29c-5p	1.4211	1.42633	3.18039	2.72078	2.26652
20500905	mmu-miR-29c-3p	5.46819	9.75983	10.1708	10.3257	9.34725
20500906	mmu-miR-27a-5p	1.10713	3.07914	3.44395	2.57806	2.59823
20500907	mmu-miR-27a-3p	11.6466	12.1515	12.5153	12.5303	11.7527
20500908	mmu-miR-31-5p	10.8205	10.8762	11.464	10.5095	10.8598
20500909	mmu-miR-31-3p	4.93372	8.63239	9.2627	8.07022	7.18505
20500910	mmu-miR-92a-2-5p	1.34898	5.86356	5.60675	5.39926	6.5807
20500911	mmu-miR-92a-3p	9.65226	7.66468	8.03575	7.97903	8.12773
20500912	mmu-miR-93-5p	9.79198	7.47003	8.46491	8.00188	7.33167
20500913	mmu-miR-93-3p	1.38602	1.88794	2.02065	2.24046	1.00954
20500914	mmu-miR-96-5p	0.795098	1.22705	1.50259	1.22705	0.929102
20500915	mmu-miR-96-3p	1.12325	0.666817	1.13227	1.07146	1.07146
20500916	mmu-miR-34a-5p	7.52203	6.57492	6.86414	6.18654	6.56015
20500917	mmu-miR-34a-3p	1.97459	1.62454	1.92528	2.58753	2.28782
20500918	mmu-miR-129-2-3p	1.33192	2.21019	2.32026	1.40584	1.7722
20500919	mmu-miR-98-5p	4.47877	7.84788	8.8992	8.38975	9.2242
20500920	mmu-miR-98-3p	1.01795	0.968066	1.53871	1.21935	0.846648
20500921	mmu-miR-103-1-5p	1.10713	1.1046	0.987471	1.30478	0.98751
20500922	mmu-miR-103-3p	12.175	10.4075	10.6368	9.9752	10.7801
20500923	mmu-miR-103-2-5p	1.10713	1.65854	1.74599	1.34127	0.945795
20500924	rno-miR-322-5p	1.23497	7.28613	9.37768	8.18342	7.53732
20500925	rno-miR-322-3p	1.5264	2.97425	6.22237	2.97425	1.28613
20500926	mmu-miR-322-5p	1.23497	7.28613	9.37768	8.18342	7.53732
20500927	mmu-miR-322-3p	1.5264	4.16802	6.33347	3.66245	1.41974
20500928	rno-miR-323-5p	1.5264	2.13005	2.49263	1.64281	2.02293
20500929	rno-miR-323-3p	1.10713	1.07325	0.918614	0.978608	1.10479
20500930	mmu-miR-323-5p	1.5264	2.13005	2.49263	1.64281	2.02293
20500931	mmu-miR-323-3p	1.10713	1.07325	0.918614	0.978608	1.10479
20500932	rno-miR-301a-5p	0.795098	0.527253	1.05001	1.22693	0.780724
20500933	rno-miR-301a-3p	2.23374	6.48332	6.04791	5.16639	5.36051
20500934	rno-miR-324-5p	7.58223	3.89948	5.48134	4.3986	5.37565
20500935	rno-miR-324-3p	7.21489	4.48252	4.75648	3.37585	4.06571
20500936	mmu-miR-324-5p	7.58223	3.89948	5.48134	4.3986	5.37565
20500937	mmu-miR-324-3p	3.11828	3.61404	5.194	3.72288	2.1057
20500938	rno-miR-325-5p	1.01795	1.16898	1.07434	0.952659	1.20053
20500939	rno-miR-325-3p	0.795098	0.697548	0.773507	0.798826	0.710942
20500940	mmu-miR-325-5p	1.01795	1.16898	1.07434	0.952659	1.20053
20500941	mmu-miR-325-3p	0.795098	0.697548	0.773507	0.798826	0.710942
20500942	mmu-miR-326-5p	1.51573	2.12397	3.13823	2.62231	2.63989
20500943	mmu-miR-326-3p	1.22346	1.67738	1.0428	2.023	1.31025
20500944	rno-miR-326-5p	1.5264	2.13855	3.12013	3.62854	3.29512
20500945	rno-miR-326-3p	1.22346	1.67738	1.0428	2.023	1.31025
20500946	rno-miR-327	3.13547	3.42054	4.64875	4.80121	5.04249
20500947	rno-let-7d-5p	13.2392	12.8599	13.1739	13.0877	13.7356
20500948	rno-let-7d-3p	1.30184	8.35614	7.90376	7.84087	6.99037
20500949	rno-miR-328a-5p	7.47486	7.23739	8.04544	7.13594	9.00788
20500950	rno-miR-328a-3p	6.9974	5.74796	5.84589	5.98667	5.51092
20500951	mmu-miR-328-5p	7.72511	7.87241	8.39033	7.4734	8.85062
20500952	mmu-miR-328-3p	6.9974	5.74796	5.84589	5.98667	5.51092
20500953	rno-miR-329-5p	1.10713	1.45425	1.26395	1.01643	1.29866
20500954	rno-miR-329-3p	6.12716	6.29617	6.47054	4.97491	5.19315
20500955	mmu-miR-329-5p	1.10713	0.683165	1.28661	1.28698	1.04047
20500956	mmu-miR-329-3p	6.12716	6.29617	6.47054	4.97491	5.19315
20500957	rno-miR-330-5p	1.54365	0.885972	1.16898	1.41949	1.18095
20500958	rno-miR-330-3p	6.55805	3.26498	3.53089	2.64483	3.42054
20500959	mmu-miR-330-5p	1.54365	0.885972	1.16898	1.41949	1.18095
20500960	mmu-miR-330-3p	6.55805	3.26498	3.53089	2.64483	3.42054
20500961	rno-miR-331-5p	0.795098	0.806773	1.17947	0.871634	1.18193
20500962	rno-miR-331-3p	5.53304	5.23812	6.06803	4.77544	5.26623
20500963	mmu-miR-331-5p	0.877065	1.60698	1.08196	0.777014	0.777014
20500964	mmu-miR-331-3p	5.53304	5.23812	6.06803	4.77544	5.26623
20500965	rno-miR-140-5p	10.2299	10.039	10.1316	9.71566	9.70117
20500966	rno-miR-140-3p	12.9626	11.5987	11.828	11.2667	11.9703
20500967	rno-miR-335	1.44506	6.29342	10.252	8.5864	7.03431
20500968	rno-miR-336-5p	0.795098	1.12825	0.752274	1.10589	0.67933
20500969	rno-miR-336-3p	1.10713	0.797166	0.775794	0.983762	1.02143
20500970	rno-miR-337-5p	5.21232	4.80179	4.32936	2.32303	2.88923
20500971	rno-miR-337-3p	3.36963	6.82125	6.55588	5.63181	4.7576
20500972	mmu-miR-337-5p	5.4816	5.26367	4.88658	3.18287	4.40863
20500973	mmu-miR-337-3p	2.16259	5.11204	4.97966	4.24202	1.98221
20500974	rno-miR-148b-5p	0.664828	0.77651	0.780201	0.87861	0.984478
20500975	rno-miR-148b-3p	2.13999	7.76573	8.11125	7.48447	7.12747
20500976	mmu-miR-148b-5p	0.877065	1.03751	1.03751	0.906548	1.05601
20500977	mmu-miR-148b-3p	2.13999	7.76573	8.11125	7.48447	7.12747
20500978	rno-miR-338-5p	4.68522	1.72598	3.76751	2.12607	5.77214
20500979	rno-miR-338-3p	1.91626	3.14179	4.40575	3.37412	5.91551
20500980	mmu-miR-338-5p	4.68522	1.72598	3.76751	2.12607	5.77214
20500981	mmu-miR-338-3p	1.41686	3.15371	4.4641	4.01607	5.9688
20500982	rno-miR-339-5p	5.4181	4.09258	4.46872	2.87615	2.43108
20500983	rno-miR-339-3p	1.10713	2.138	2.06421	1.58342	1.59621
20500984	mmu-miR-339-5p	5.4181	4.09258	4.46872	2.87615	2.43108
20500985	mmu-miR-339-3p	1.10713	1.69309	2.31692	1.77224	1.34599
20500986	rno-miR-340-5p	1.248	6.11722	6.65902	6.42543	6.96831
20500987	rno-miR-340-3p	1.59755	1.5935	1.17352	1.75803	1.22757
20500988	mmu-miR-340-5p	1.248	6.11722	6.65902	6.42543	6.96831
20500989	mmu-miR-340-3p	0.795098	1.00146	1.20342	0.905225	1.00146
20500990	rno-miR-341	0.877065	1.38798	1.52773	0.942128	1.13379
20500991	mmu-miR-341-5p	0.795098	0.9016	0.9016	0.821584	0.981617
20500992	mmu-miR-341-3p	0.877065	1.38798	1.52773	0.942128	1.13379
20500993	rno-miR-342-5p	3.55081	1.29804	2.96055	1.82196	1.64817
20500994	rno-miR-342-3p	9.42674	9.30772	9.65095	8.85401	9.74919
20500995	mmu-miR-342-5p	3.55081	1.29804	2.96055	1.82196	1.64817
20500996	mmu-miR-342-3p	9.42674	9.30772	9.65095	8.85401	9.74919
20500997	rno-miR-343	0.795098	0.991767	0.904106	1.18712	1.11795
20500998	rno-miR-344a-5p	0.795098	0.7791	1.01942	0.80442	0.880378
20500999	rno-miR-344a-3p	2.23374	1.28509	0.862012	1.02765	1.17712
20501000	mmu-miR-344-5p	0.795098	0.934824	0.908151	0.854807	0.828134
20501001	mmu-miR-344-3p	1.01795	0.874692	1.1606	1.47416	0.781888
20501002	rno-miR-345-5p	7.61637	5.22769	5.33426	3.84816	4.62518
20501003	rno-miR-345-3p	4.0944	3.16394	4.38037	2.92306	3.62033
20501004	mmu-miR-345-5p	7.11136	5.29771	4.73716	3.73773	3.42054
20501005	mmu-miR-345-3p	4.22843	3.71161	4.46612	3.1314	4.07269
20501006	rno-miR-346	1.78842	1.57653	1.1608	1.69816	3.0559
20501007	mmu-miR-346-5p	2.15284	1.54682	1.92809	1.40323	2.21157
20501008	mmu-miR-346-3p	3.26073	6.36045	6.59372	6.36045	7.14885
20501009	rno-miR-347	1.19362	3.19783	2.92955	2.30158	1.09992
20501010	rno-miR-349	0.877065	0.974786	0.793869	0.922008	1.18961
20501011	rno-miR-129-5p	0.802312	1.31629	1.18347	1.48626	1.44248
20501012	rno-miR-129-2-3p	1.33192	2.21019	2.32026	1.40584	1.7722
20501013	rno-miR-20a-5p	9.27497	8.49319	9.24991	9.0025	8.54981
20501014	rno-miR-20a-3p	1.10713	0.853814	1.62026	1.4273	0.956903
20501015	rno-miR-350	1.40885	8.06772	8.69246	8.08685	8.01459
20501016	mmu-miR-350-5p	1.10713	1.07425	1.18094	0.981853	1.05264
20501017	mmu-miR-350-3p	0.839369	8.07287	8.7717	8.05588	7.90711
20501018	rno-miR-7a-5p	1.05872	4.48959	6.04345	5.77041	6.66298
20501019	rno-miR-7a-1-3p	1.3491	5.65059	5.45937	5.375	5.91105
20501020	rno-miR-351-5p	4.14944	2.90532	5.69001	4.64875	3.38597
20501021	rno-miR-351-3p	2.47566	4.3986	5.33988	4.16238	5.19315
20501022	mmu-miR-351-5p	3.49549	3.74776	5.90127	4.42417	3.59554
20501023	mmu-miR-351-3p	2.47566	4.3986	5.33988	4.16238	5.19315
20501024	rno-miR-352	8.33491	9.94984	10.3881	10.3749	11.1179
20501025	rno-miR-135b-5p	0.795098	1.02991	1.1525	0.863885	1.27324
20501026	rno-miR-135b-3p	1.10713	1.05218	0.754243	0.93972	1.13022
20501027	mmu-miR-135b-5p	0.795098	1.02991	1.1525	0.863885	1.27324
20501028	mmu-miR-135b-3p	1.10713	1.05218	0.754243	0.93972	1.13022
20501029	rno-miR-151-5p	10.7464	9.09034	9.65748	8.88721	9.52694
20501030	rno-miR-151-3p	8.16958	7.35435	7.86373	7.30641	7.12159
20501031	rno-miR-101b-5p	1.10713	1.0428	1.01505	1.0428	1.0428
20501032	rno-miR-101b-3p	1.76206	6.20354	6.94052	6.48588	6.34765
20501033	mmu-miR-101b-5p	1.10713	0.974001	1.09428	1.09472	0.974448
20501034	mmu-miR-101b-3p	1.76206	6.20354	6.94052	6.48588	6.34765
20501035	hsa-miR-200c-5p	1.10713	0.971244	0.97659	1.29992	0.97659
20501036	hsa-miR-200c-3p	10.1339	2.37449	3.00779	2.0014	3.11337
20501037	mmu-miR-1a-2-5p	1.10713	1.0428	0.758232	0.952925	0.803464
20501038	osa-miR156a	1.6768	1.21684	1.24978	1.2209	1.25384
20501039	osa-miR156b-5p	1.6768	1.21684	1.24978	1.2209	1.25384
20501040	osa-miR156b-3p	0.795098	0.683725	0.666817	0.565539	0.565539
20501041	osa-miR156c-5p	1.6768	1.21684	1.24978	1.2209	1.25384
20501042	osa-miR156c-3p	0.795098	0.804168	0.905446	0.905446	0.798931
20501043	osa-miR156d	1.6768	1.21684	1.24978	1.2209	1.25384
20501044	osa-miR156e	1.6768	1.21684	1.24978	1.2209	1.25384
20501045	osa-miR156f-5p	1.6768	1.21684	1.24978	1.2209	1.25384
20501046	osa-miR156f-3p	0.680917	0.900011	0.715161	1.06409	1.01936
20501047	osa-miR156g-5p	1.6768	1.21684	1.24978	1.2209	1.25384
20501048	osa-miR156g-3p	0.795098	0.804168	0.905446	0.905446	0.798931
20501049	osa-miR156h-5p	1.6768	1.21684	1.24978	1.2209	1.25384
20501050	osa-miR156h-3p	0.680917	0.900011	0.715161	1.06409	1.01936
20501051	osa-miR156i	1.6768	1.21684	1.24978	1.2209	1.25384
20501052	osa-miR156j-5p	1.6768	1.21684	1.24978	1.2209	1.25384
20501053	osa-miR156j-3p	0.795098	0.861681	0.861681	0.839594	0.68914
20501054	osa-miR160a-5p	0.945442	1.48626	1.42118	0.843383	1.0428
20501055	osa-miR160a-3p	1.16198	1.50606	2.24222	1.96498	2.55332
20501056	osa-miR160b-5p	0.945442	1.48626	1.42118	0.843383	1.0428
20501057	osa-miR160b-3p	1.16198	1.50606	2.24222	1.96498	2.55332
20501058	osa-miR160c-5p	0.945442	1.48626	1.42118	0.843383	1.0428
20501059	osa-miR160c-3p	0.795098	1.38348	1.01773	1.21524	1.39177
20501060	osa-miR160d-5p	0.945442	1.48626	1.42118	0.843383	1.0428
20501061	osa-miR160d-3p	1.17168	5.2248	5.37237	4.70533	5.51863
20501062	osa-miR162a	1.10713	0.57271	0.86176	0.760482	0.850848
20501063	osa-miR164a	1.4211	1.19184	1.91391	1.41549	1.16898
20501064	osa-miR164b	1.4211	1.19184	1.91391	1.41549	1.16898
20501065	osa-miR166a-5p	0.795098	0.917899	0.917899	0.985683	0.917899
20501066	osa-miR166a-3p	1.10713	1.5657	1.13205	1.18241	0.813489
20501067	osa-miR166b-5p	1.5264	4.34477	5.74379	4.6197	4.48142
20501068	osa-miR166b-3p	1.10713	1.5657	1.13205	1.18241	0.813489
20501069	osa-miR166c-5p	1.10713	1.03106	0.953019	1.05073	1.07272
20501070	osa-miR166c-3p	1.10713	1.5657	1.13205	1.18241	0.813489
20501071	osa-miR166d-5p	1.01795	0.833819	0.830725	0.95691	1.27958
20501072	osa-miR166d-3p	1.10713	1.5657	1.13205	1.18241	0.813489
20501073	osa-miR166e-5p	0.795098	0.917899	0.917899	0.985683	0.917899
20501074	osa-miR166e-3p	2.23374	1.45983	1.20093	0.94951	0.773507
20501075	osa-miR166f	1.10713	1.5657	1.13205	1.18241	0.813489
20501076	osa-miR167a-5p	1.17551	0.744253	0.926109	0.690693	0.946843
20501077	osa-miR167a-3p	1.10713	1.54595	1.39673	1.24175	1.28427
20501078	osa-miR167b	1.17551	0.744253	0.926109	0.690693	0.946843
20501079	osa-miR167c-5p	1.17551	0.744253	0.926109	0.690693	0.946843
20501080	osa-miR167c-3p	0.877065	1.05663	1.05663	0.817327	0.810613
20501081	osa-miR169a	0.966001	0.832297	0.827034	0.506601	0.989122
20501082	osa-miR171a	1.01795	1.23861	0.655451	1.10589	0.902657
20501083	hsa-miR-155-5p	4.32661	3.75007	6.26614	5.91692	7.66616
20501084	hsa-miR-155-3p	1.14415	1.31234	0.885972	1.12099	0.773507
20501085	mmu-miR-107-5p	1.4211	1.4238	1.2357	1.65824	1.50499
20501086	mmu-miR-107-3p	11.9653	10.3216	10.5944	9.94262	10.7371
20501087	mmu-miR-10a-5p	10.2207	8.35917	9.38086	8.60894	9.60439
20501088	mmu-miR-10a-3p	1.59755	0.798143	3.44518	1.91258	1.55123
20501089	mmu-miR-17-5p	9.51154	8.81269	9.49264	9.1302	8.6613
20501090	mmu-miR-17-3p	2.54678	2.36912	3.09391	2.23315	3.66267
20501091	mmu-miR-19a-5p	0.795098	1.30914	0.841394	0.971737	0.971737
20501092	mmu-miR-19a-3p	1.12618	5.91771	6.54485	6.42258	5.83397
20501093	mmu-miR-25-5p	1.51714	1.30877	1.78603	1.46531	1.78603
20501094	mmu-miR-25-3p	8.00619	9.02078	9.42928	9.58188	9.29029
20501095	mmu-miR-28a-5p	9.64786	8.72388	8.83735	8.03977	8.74534
20501096	mmu-miR-28a-3p	9.39137	6.36087	6.72672	5.97828	5.53427
20501097	mmu-miR-32-5p	2.23374	1.83746	2.16434	2.83696	2.31172
20501098	mmu-miR-32-3p	2.07668	0.989598	1.30773	1.02797	1.25147
20501099	mmu-miR-100-5p	10.6691	10.9719	11.4477	10.837	10.8397
20501100	mmu-miR-100-3p	1.10713	1.11143	1.91391	1.51975	1.01601
20501101	mmu-miR-139-5p	5.73991	5.95689	7.79154	7.31591	7.43242
20501102	mmu-miR-139-3p	1.5264	3.29445	3.95073	3.9725	3.10714
20501103	mmu-miR-200c-5p	1.10713	0.971244	0.97659	1.29992	0.97659
20501104	mmu-miR-200c-3p	10.1339	2.37449	3.00779	2.0014	3.11337
20501105	mmu-miR-210-5p	1.1668	0.982495	1.30246	0.997363	1.39213
20501106	mmu-miR-210-3p	9.14523	4.03857	5.96364	5.44755	4.391
20501107	mmu-miR-212-5p	1.87664	1.42021	1.75965	2.23392	2.64238
20501108	mmu-miR-212-3p	2.45613	2.05469	4.97339	4.33927	3.15867
20501109	mmu-miR-181a-1-3p	1.10713	2.00103	3.63306	2.00594	1.55182
20501110	mmu-miR-214-5p	6.12745	5.43194	6.13875	5.46176	4.86394
20501111	mmu-miR-214-3p	11.3779	7.75444	8.11707	7.26656	8.16333
20501112	mmu-miR-216a-5p	1.10713	0.837624	1.47961	0.816663	1.2331
20501113	mmu-miR-216a-3p	1.10713	0.992974	0.894298	1.27724	1.20094
20501114	mmu-miR-218-5p	0.960191	5.6682	6.70201	6.05686	6.54516
20501115	mmu-miR-218-1-3p	1.78069	1.16317	0.614337	1.54831	1.4864
20501116	mmu-miR-218-2-3p	1.22126	0.381849	0.830823	0.595814	0.71112
20501117	mmu-miR-219a-5p	0.976861	0.666817	0.746734	0.746734	0.922967
20501118	mmu-miR-219a-1-3p	0.795098	0.893426	1.0428	0.863885	0.893426
20501119	mmu-miR-223-5p	1.10713	2.48714	2.53678	1.90734	3.36427
20501120	mmu-miR-223-3p	0.790736	8.26961	9.1022	8.80305	8.82204
20501121	mmu-miR-320-5p	0.877065	1.34606	0.957814	0.851125	0.742615
20501122	mmu-miR-320-3p	10.4847	6.97165	7.54038	6.95864	7.92085
20501123	mmu-miR-26a-2-3p	0.852098	0.948312	0.773507	0.88507	0.773507
20501124	mmu-miR-33-5p	0.877065	0.989168	0.990521	0.813611	1.11781
20501125	mmu-miR-33-3p	0.805914	2.2498	2.79557	1.74659	1.27486
20501126	mmu-miR-211-5p	1.18701	1.11912	0.801842	0.992374	0.801842
20501127	mmu-miR-211-3p	6.87314	8.41678	9.10417	8.36164	10.2178
20501128	mmu-miR-221-5p	0.546852	3.95755	4.71507	4.2365	3.15533
20501129	mmu-miR-221-3p	9.86059	9.34743	10.05	9.74881	10.0141
20501130	mmu-miR-222-5p	1.10713	1.57805	1.35318	1.30876	1.37608
20501131	mmu-miR-222-3p	9.78287	9.28087	9.88179	9.94169	9.10472
20501132	mmu-miR-224-5p	4.95362	6.68418	7.62289	7.53003	7.60992
20501133	mmu-miR-224-3p	4.73172	1.81877	2.30928	1.56619	1.36181
20501134	mmu-miR-29b-2-5p	5.91661	2.08732	1.92988	1.80819	2.77461
20501135	mmu-miR-199b-5p	6.72645	8.46032	8.75281	7.89692	7.65929
20501136	mmu-miR-199b-3p	11.1384	13.5602	13.5288	13.4142	13.1527
20501137	mmu-miR-135a-2-3p	1.10713	1.2944	1.88261	1.16898	1.2944
20501138	mmu-miR-19b-1-5p	0.795098	0.776395	0.686575	1.03254	1.13704
20501139	mmu-miR-92a-1-5p	0.877065	0.693632	0.5974	0.377768	1.05106
20501140	mmu-miR-138-1-3p	1.10713	0.993572	2.48657	1.47095	0.867509
20501141	mmu-miR-181b-5p	9.67646	7.52814	8.30734	7.22481	6.60458
20501142	mmu-miR-181b-1-3p	1.01795	0.974928	0.954933	1.08082	1.13842
20501143	mmu-miR-181c-5p	4.45783	7.39523	8.07431	7.14225	6.24355
20501144	mmu-miR-181c-3p	1.01795	1.76461	1.5349	1.06493	1.12028
20501145	mmu-miR-125b-1-3p	3.94674	4.3986	5.34285	4.8069	3.45218
20501146	mmu-miR-128-2-5p	1.00962	1.65796	1.24223	1.67291	1.35564
20501147	hsa-miR-128-2-5p	1.03456	0.97747	0.917899	0.97747	1.1873
20501148	mmu-miR-7a-5p	1.05872	4.48959	6.04345	5.77041	6.66298
20501149	mmu-miR-7a-1-3p	2.10042	5.08498	5.39924	5.43608	5.40375
20501150	mmu-miR-7a-2-3p	1.10713	1.48626	1.44527	0.773507	0.952744
20501151	mmu-miR-7b-5p	1.10713	0.958585	1.22787	1.10805	1.3796
20501152	mmu-miR-7b-3p	1.34566	1.22115	1.05523	1.04223	1.17493
20501153	mmu-miR-217-5p	0.795098	0.654897	0.617531	0.922967	0.766992
20501154	mmu-miR-217-3p	1.2212	0.80308	1.17418	0.881642	0.693503
20501155	hsa-miR-194-3p	0.949507	1.39882	1.60698	1.53557	1.28635
20501156	mmu-miR-194-2-3p	0.949507	1.39882	1.60698	1.53557	1.28635
20501157	hsa-miR-106b-5p	9.87139	8.66098	9.13239	8.85595	7.68929
20501158	hsa-miR-106b-3p	6.02049	4.16595	5.03046	4.5074	4.46416
20501159	hsa-miR-29c-5p	1.4211	1.42633	3.18039	2.72078	2.26652
20501160	hsa-miR-29c-3p	5.46819	9.75983	10.1708	10.3257	9.34725
20501161	hsa-miR-30c-1-3p	1.10713	0.655772	1.32668	1.32195	1.10385
20501162	hsa-miR-200a-5p	1.10713	0.971244	0.961524	1.13043	1.1207
20501163	hsa-miR-200a-3p	2.23374	0.680845	1.7126	1.23653	1.58479
20501164	hsa-miR-302a-5p	1.01795	0.773507	1.29156	1.07582	1.02227
20501165	hsa-miR-302a-3p	0.795098	0.829488	0.905446	0.829488	0.829488
20501166	hsa-miR-219a-2-3p	1.10713	0.885972	1.3017	0.96892	1.17689
20501167	mmu-miR-219a-2-3p	1.10713	0.885972	1.3017	0.96892	1.17689
20501168	hsa-miR-34b-5p	1.10713	2.33544	1.80676	2.43192	1.03419
20501169	hsa-miR-34b-3p	3.0046	4.12158	5.08443	5.31249	4.34227
20501170	hsa-miR-34c-5p	2.49516	3.72809	4.62079	3.59794	4.21557
20501171	hsa-miR-34c-3p	1.298	2.48519	3.24356	2.16592	1.96498
20501172	hsa-miR-299-5p	4.30338	6.63453	5.9991	4.66601	4.7154
20501173	hsa-miR-299-3p	1.10713	1.6459	1.26424	1.15603	1.6459
20501174	hsa-miR-301a-5p	1.10713	0.915149	0.742978	0.80846	0.999128
20501175	hsa-miR-301a-3p	2.23374	6.48332	6.04791	5.16639	5.36051
20501176	hsa-miR-99b-5p	11.5333	8.91164	9.63073	8.7529	9.05347
20501177	hsa-miR-99b-3p	5.68203	1.19353	2.12397	1.53162	0.922967
20501178	hsa-miR-296-5p	1.5264	1.24593	1.35839	1.30641	1.16898
20501179	hsa-miR-296-3p	1.64667	2.68471	3.42654	2.04949	2.68471
20501180	hsa-miR-130b-5p	1.19631	1.32323	1.17072	1.54071	1.29469
20501181	hsa-miR-130b-3p	3.46545	4.64875	5.40375	4.94646	4.81169
20501182	hsa-miR-30e-5p	8.01589	8.20123	9.00697	8.39752	7.96463
20501183	hsa-miR-30e-3p	2.77707	7.02065	7.42549	7.30301	6.9938
20501184	hsa-miR-26a-2-3p	1.21243	0.720162	0.720162	1.06875	0.720162
20501185	cbr-miR-72	1.19817	6.68058	6.98126	6.4601	7.18155
20501186	cel-miR-353	1.43722	1.07341	0.728276	0.865442	0.728276
20501187	cel-miR-354	0.795098	0.565757	0.851167	1.08561	1.50327
20501188	cel-miR-355	0.746794	0.826851	1.09614	0.826851	0.720162
20501189	cel-miR-356a	1.26476	1.00409	1.40677	1.58409	1.28059
20501190	cel-miR-357-5p	1.2843	0.666817	0.773507	0.431811	0.909069
20501191	cel-miR-357-3p	0.877065	1.10322	1.16225	0.65405	1.2021
20501192	cel-miR-358-5p	0.795098	1.48626	1.59189	1.59189	2.46808
20501193	cel-miR-358-3p	1.2796	0.702707	0.948802	1.07089	1.00691
20501194	cel-miR-359	1.19886	0.905916	0.905916	1.00512	0.799227
20501195	cel-miR-360-5p	0.795098	0.857536	0.88164	0.780361	0.499436
20501196	cel-miR-360-3p	1.01795	0.773507	1.13698	1.01715	1.34599
20501197	hsa-miR-361-5p	10.0845	8.0786	8.56676	7.91401	8.44679
20501198	hsa-miR-361-3p	1.48938	1.22927	2.45042	1.32716	2.33905
20501199	mmu-miR-361-5p	10.0845	8.0786	8.56676	7.91401	8.44679
20501200	mmu-miR-361-3p	1.5264	1.51446	2.18776	2.06017	2.06017
20501201	hsa-miR-362-5p	2.15284	2.15331	4.13024	2.78642	1.67567
20501202	hsa-miR-362-3p	1.10713	1.07076	3.23356	2.59823	1.75803
20501203	mmu-miR-362-5p	3.23685	3.34055	4.44124	2.77271	3.77344
20501204	mmu-miR-362-3p	1.47408	3.65072	5.51652	3.94404	5.36118
20501205	hsa-miR-363-5p	0.877065	1.1421	1.0868	1.00837	0.87883
20501206	hsa-miR-363-3p	1.10713	1.00398	1.23019	0.902701	0.925986
20501207	mmu-miR-363-5p	1.10713	1.20298	1.09051	0.922967	1.47169
20501208	mmu-miR-363-3p	1.10713	1.00398	1.23019	0.902701	0.925986
20501209	hsa-miR-365a-5p	2.79826	4.47517	4.43512	2.88216	4.01939
20501210	hsa-miR-365a-3p	1.5264	3.42054	4.89013	5.51046	4.30258
20501211	mmu-miR-365-1-5p	2.79826	4.47517	4.43512	2.88216	4.01939
20501212	mmu-miR-365-3p	1.5264	3.42054	4.89013	5.51046	4.30258
20501213	hsa-miR-365b-5p	1.4211	1.08154	2.20037	1.44872	1.07275
20501214	hsa-miR-365b-3p	1.5264	3.42054	4.89013	5.51046	4.30258
20501215	hsa-miR-302b-5p	0.940048	0.885972	0.993735	0.904469	0.958031
20501216	hsa-miR-302b-3p	1.10713	0.885972	0.993735	0.922967	0.77289
20501217	hsa-miR-302c-5p	1.26476	1.3017	1.16738	1.51314	1.34599
20501218	hsa-miR-302c-3p	1.10713	2.05182	2.03484	3.42054	1.63977
20501219	hsa-miR-302d-5p	0.877065	1.53743	1.0428	0.846636	1.22262
20501220	hsa-miR-302d-3p	0.795098	0.713815	1.0428	0.820504	0.633976
20501221	hsa-miR-367-5p	1.10713	0.992452	0.972726	1.17957	0.860261
20501222	hsa-miR-367-3p	0.852098	1.38227	0.669523	0.669523	0.768816
20501223	hsa-miR-376c-5p	0.877065	1.29553	0.857538	1.41206	1.03936
20501224	hsa-miR-376c-3p	1.5264	0.86803	1.38457	1.28329	1.34599
20501225	hsa-miR-369-5p	1.10713	3.02599	1.5475	0.929985	1.41205
20501226	hsa-miR-369-3p	1.10713	1.0602	1.41528	1.16583	1.07525
20501227	hsa-miR-370-5p	1.1668	0.776249	1.14514	1.47717	0.937171
20501228	hsa-miR-370-3p	1.5264	2.05221	2.48417	2.29173	3.16919
20501229	hsa-miR-371a-5p	1.92527	4.82603	5.81634	5.23377	5.84773
20501230	hsa-miR-371a-3p	0.795098	1.3017	0.666817	0.922725	1.40483
20501231	hsa-miR-372-5p	1.01795	0.988168	0.881479	0.934824	0.934824
20501232	hsa-miR-372-3p	0.877065	1.00835	1.21632	1.39294	1.00835
20501233	hsa-miR-373-5p	1.10713	2.79194	3.31374	2.72153	3.79431
20501234	hsa-miR-373-3p	1.06625	1.19782	0.736403	1.15307	0.88378
20501235	hsa-miR-374a-5p	0.795098	0.635615	0.666817	0.863885	0.843583
20501236	hsa-miR-374a-3p	0.795098	1.14161	0.943979	0.697965	0.922459
20501237	hsa-miR-375	6.9493	1.18849	1.50486	0.793019	0.818695
20501238	hsa-miR-376a-5p	1.10713	0.880378	0.942204	0.829739	0.7791
20501239	hsa-miR-376a-3p	1.10713	2.49436	2.39361	1.5997	1.43558
20501240	hsa-miR-377-5p	0.746794	0.773507	0.507397	0.906232	0.796447
20501241	hsa-miR-377-3p	1.48938	2.1319	2.34496	1.49298	1.20394
20501242	hsa-miR-378a-5p	6.55562	1.93088	4.56704	3.27705	2.10848
20501243	hsa-miR-378a-3p	11.3958	7.87576	9.2184	7.88926	8.37541
20501244	hsa-miR-379-5p	9.30605	8.65738	8.11514	6.55661	7.45559
20501245	hsa-miR-379-3p	1.5264	3.36498	4.24199	3.23744	3.51946
20501246	hsa-miR-380-5p	0.877065	1.04341	1.57852	0.744454	0.78451
20501247	hsa-miR-380-3p	1.24802	0.786545	0.887822	0.731081	1.02077
20501248	hsa-miR-381-5p	0.804488	1.15073	1.09739	1.20408	1.15073
20501249	hsa-miR-381-3p	2.00911	2.9043	3.04999	1.20146	1.19439
20501250	hsa-miR-382-5p	7.47486	5.7498	5.68664	4.13305	5.73479
20501251	hsa-miR-382-3p	0.985967	3.57653	3.91936	2.73096	2.78598
20501252	hsa-miR-383-5p	1.19218	1.0428	1.25435	1.63072	1.18485
20501253	hsa-miR-383-3p	1.03456	0.572837	0.907603	1.40819	0.973547
20501254	mmu-miR-375-5p	0.795098	1.14723	0.888024	0.669969	0.953758
20501255	mmu-miR-375-3p	6.9493	1.18849	1.50486	0.793019	0.818695
20501256	mmu-miR-376a-5p	1.10713	1.3017	0.692637	0.863885	0.996836
20501257	mmu-miR-376a-3p	1.10713	2.53113	2.37884	3.80296	1.80218
20501258	mmu-miR-377-5p	0.746794	0.773507	0.507397	0.906232	0.796447
20501259	mmu-miR-377-3p	1.48938	2.1319	2.34496	1.49298	1.20394
20501260	mmu-miR-378a-5p	6.55562	1.93088	4.56704	3.27705	2.10848
20501261	mmu-miR-378a-3p	10.9808	7.16245	8.63512	7.18571	7.52305
20501262	mmu-miR-379-5p	9.30605	8.65738	8.11514	6.55661	7.45559
20501263	mmu-miR-379-3p	1.5264	3.36498	4.24199	3.23744	3.51946
20501264	mmu-miR-380-5p	1.5264	1.28374	0.916773	1.03287	1.02459
20501265	mmu-miR-380-3p	0.980585	1.38854	1.16898	1.15763	1.02261
20501266	mmu-miR-381-5p	1.10713	1.55981	0.905695	0.996073	0.769643
20501267	mmu-miR-381-3p	2.00911	2.9043	3.04999	1.20146	1.19439
20501268	mmu-miR-382-5p	7.47486	5.7498	5.68664	4.13305	5.73479
20501269	mmu-miR-382-3p	1.33913	2.70959	1.84287	1.53777	0.922967
20501270	mmu-miR-383-5p	1.10713	1.45087	1.45087	1.32038	1.66695
20501271	mmu-miR-383-3p	1.10713	1.1133	0.800486	0.993475	1.33182
20501272	cel-lsy-6	0.849495	0.977818	0.886279	0.857985	0.7318
20501273	hsa-miR-340-5p	1.248	6.11722	6.65902	6.42543	6.96831
20501274	hsa-miR-340-3p	0.795098	1.00146	1.20342	0.905225	1.00146
20501275	hsa-miR-330-5p	1.54365	0.885972	1.16898	1.41949	1.18095
20501276	hsa-miR-330-3p	2.23374	1.49099	0.876725	1.16898	1.17372
20501277	hsa-miR-328-5p	8.36565	7.98666	8.59516	7.69714	9.0606
20501278	hsa-miR-328-3p	6.9974	5.74796	5.84589	5.98667	5.51092
20501279	hsa-miR-342-5p	1.81141	1.77849	2.79275	1.91034	2.99151
20501280	hsa-miR-342-3p	9.42674	9.30772	9.65095	8.85401	9.74919
20501281	hsa-miR-337-5p	0.795098	1.08739	1.21341	0.967562	0.925346
20501282	hsa-miR-337-3p	2.98174	3.05544	3.5121	2.76492	3.81028
20501283	hsa-miR-323a-5p	1.5264	2.13005	2.49263	1.64281	2.02293
20501284	hsa-miR-323a-3p	1.10713	1.07325	0.918614	0.978608	1.10479
20501285	hsa-miR-326	1.10713	0.829988	1.307	1.8871	1.06099
20501286	hsa-miR-151a-5p	10.7464	9.09034	9.65748	8.88721	9.52694
20501287	hsa-miR-151a-3p	1.64393	6.69686	7.12862	6.69686	6.16128
20501288	hsa-miR-135b-5p	0.795098	1.02991	1.1525	0.863885	1.27324
20501289	hsa-miR-135b-3p	1.10713	1.05218	0.754243	0.93972	1.13022
20501290	hsa-miR-148b-5p	1.10713	0.811242	0.720806	0.848237	1.09033
20501291	hsa-miR-148b-3p	2.13999	7.76573	8.11125	7.48447	7.12747
20501292	hsa-miR-331-5p	0.877065	1.60698	1.08196	0.777014	0.777014
20501293	hsa-miR-331-3p	5.53304	5.23812	6.06803	4.77544	5.26623
20501294	hsa-miR-324-5p	7.58223	3.89948	5.48134	4.3986	5.37565
20501295	hsa-miR-324-3p	4.22843	4.01205	4.2865	3.66638	3.33283
20501296	hsa-miR-338-5p	4.68522	1.72598	3.76751	2.12607	5.77214
20501297	hsa-miR-338-3p	1.41686	3.15371	4.4641	4.01607	5.9688
20501298	hsa-miR-339-5p	5.4181	4.09258	4.46872	2.87615	2.43108
20501299	hsa-miR-339-3p	1.10713	1.69643	1.58551	1.09299	1.2719
20501300	hsa-miR-335-5p	1.44506	6.29342	10.252	8.5864	7.03431
20501301	hsa-miR-335-3p	1.10713	0.955302	1.05153	1.12749	0.97936
20501302	mmu-miR-335-5p	1.44506	6.29342	10.252	8.5864	7.03431
20501303	mmu-miR-335-3p	1.10713	0.955302	1.05153	1.12749	0.97936
20501304	cbr-lsy-6	0.795098	0.534306	1.12719	0.832651	0.907057
20501305	cel-miR-392-5p	0.877065	1.04767	0.85016	1.15436	1.16898
20501306	cel-miR-392-3p	1.10713	0.575248	0.970723	0.7443	0.848237
20501307	mmu-miR-133b-5p	0.877065	1.24138	1.17584	0.984324	0.988397
20501308	mmu-miR-133b-3p	6.60124	5.19346	5.70434	5.19346	4.35865
20501309	hsa-miR-133b	6.60124	5.19346	5.70434	5.19346	4.35865
20501310	mmu-miR-181b-2-3p	0.795098	1.1567	1.25066	1.0495	0.986375
20501311	hsa-miR-325	0.677123	1.51561	1.08886	1.01344	1.29581
20501312	hsa-miR-345-5p	0.877065	1.26218	0.970793	1.09698	0.688686
20501313	hsa-miR-345-3p	1.16502	3.04127	3.41483	2.62854	1.88589
20501314	hsa-miR-346	3.3354	1.31178	1.68395	2.25059	2.26677
20501315	rno-let-7a-5p	12.9198	13.3323	13.5738	13.3736	14.1607
20501316	rno-let-7a-1-3p	0.795098	1.0428	1.3023	1.27724	0.773507
20501317	rno-let-7a-2-3p	1.10713	0.764688	0.681675	0.890844	0.964685
20501318	rno-let-7b-5p	13.611	12.2864	12.7445	12.3132	13.295
20501319	rno-let-7b-3p	1.92614	3.42054	4.69645	5.1445	2.07597
20501320	rno-let-7c-5p	13.9463	13.309	13.5763	13.2555	14.1034
20501321	rno-let-7c-1-3p	0.795098	1.24052	1.49944	1.34878	0.773507
20501322	rno-let-7c-2-3p	0.795098	1.0428	1.3023	1.27724	0.773507
20501323	rno-let-7e-5p	12.8778	10.1174	10.5639	10.545	11.6231
20501324	rno-let-7e-3p	1.10713	1.80617	2.38889	1.91434	1.40436
20501325	rno-let-7f-5p	10.9376	12.5709	13.085	13.1332	13.6269
20501326	rno-let-7f-1-3p	1.22346	1.7369	1.55235	2.08082	1.59664
20501327	rno-let-7f-2-3p	1.19218	0.99995	0.679517	1.13265	0.876498
20501328	rno-let-7i-5p	11.3436	12.0741	12.6752	12.4869	12.53
20501329	rno-let-7i-3p	1.10713	1.3017	1.75803	1.1484	1.48126
20501330	rno-miR-7a-2-3p	1.10713	1.48626	1.44527	0.773507	0.952744
20501331	rno-miR-7b	1.10713	0.958585	1.22787	1.10805	1.3796
20501332	rno-miR-9a-5p	1.76864	3.67628	4.49305	5.14249	4.44289
20501333	rno-miR-9a-3p	0.703959	5.4871	6.70558	6.73041	7.56081
20501334	rno-miR-10a-5p	10.2207	8.35917	9.38086	8.60894	9.60439
20501335	rno-miR-10a-3p	1.59755	0.798143	3.44518	1.91258	1.55123
20501336	rno-miR-10b-5p	2.28215	5.91443	7.80158	7.5677	7.9035
20501337	rno-miR-10b-3p	1.10713	1.06252	1.28018	1.60698	1.20926
20501338	rno-miR-15b-5p	9.68132	10.4106	10.4609	10.8972	11.2271
20501339	rno-miR-15b-3p	0.863408	0.819962	1.48499	1.36516	1.01167
20501340	rno-miR-16-5p	11.9771	12.5654	12.9063	12.7431	12.59
20501341	rno-miR-16-3p	1.20051	0.885972	1.09346	1.00359	1.00359
20501342	rno-miR-17-5p	9.51154	8.81269	9.49264	9.1302	8.6613
20501343	rno-miR-17-1-3p	1.78842	1.2824	1.57617	2.29537	2.20459
20501344	rno-miR-18a-5p	5.14231	4.77264	5.06971	4.9464	4.01813
20501345	rno-miR-18a-3p	1.10713	0.929003	1.02622	1.38365	1.1275
20501346	rno-miR-19b-1-5p	0.795098	1.18144	0.679277	0.832827	0.832827
20501347	rno-miR-19b-3p	8.84297	9.70664	10.0014	9.44208	9.61588
20501348	rno-miR-19b-2-5p	0.746794	1.04043	0.908151	0.736234	0.469307
20501349	rno-miR-19a-5p	1.01795	0.918748	0.71078	0.915503	0.814225
20501350	rno-miR-19a-3p	1.12618	5.91771	6.54485	6.42258	5.83397
20501351	rno-miR-21-5p	8.36149	12.7	13.239	13.6742	13.101
20501352	rno-miR-21-3p	2.23374	2.97771	2.36505	1.99236	2.29555
20501353	rno-miR-22-5p	1.44794	7.20061	8.05788	7.23407	7.16825
20501354	rno-miR-22-3p	11.4134	11.1224	11.5029	10.946	10.8629
20501355	rno-miR-23a-5p	1.55312	2.63383	3.59047	2.29057	4.05633
20501356	rno-miR-23a-3p	12.8025	13.8276	13.7594	13.872	13.5743
20501357	rno-miR-23b-5p	2.77777	1.88715	2.40768	2.39247	1.40091
20501358	rno-miR-23b-3p	13.0992	13.8315	13.7432	13.9204	13.5924
20501359	rno-miR-24-1-5p	1.67045	5.19608	5.95894	5.6748	5.93551
20501360	rno-miR-24-3p	13.6739	13.12	13.2062	13.2326	13.2941
20501361	rno-miR-24-2-5p	9.94132	7.4101	8.13613	7.45337	8.20672
20501362	rno-miR-25-5p	5.71326	7.54828	7.66771	7.33203	8.06385
20501363	rno-miR-25-3p	8.00619	9.02078	9.42928	9.58188	9.29029
20501364	rno-miR-26a-5p	12.924	13.9657	13.9492	13.9143	13.7146
20501365	rno-miR-26a-3p	0.795098	0.963738	0.778488	0.864333	0.762752
20501366	rno-miR-26b-5p	7.37057	10.1421	10.6709	10.9412	10.1985
20501367	rno-miR-26b-3p	1.06481	1.14546	2.21856	2.38236	1.09491
20501368	rno-miR-27b-5p	5.77917	4.12177	5.40705	4.77526	5.07137
20501369	rno-miR-27b-3p	11.7686	12.2643	12.5752	12.5445	12.0321
20501370	rno-miR-27a-5p	1.10713	3.07914	3.44395	2.57806	2.59823
20501371	rno-miR-27a-3p	11.6466	12.1515	12.5153	12.5303	11.7527
20501372	rno-miR-28-5p	9.64786	8.72388	8.83735	8.03977	8.74534
20501373	rno-miR-28-3p	3.32508	3.1462	4.23786	3.39112	3.2846
20501374	rno-miR-29b-2-5p	5.07298	1.9474	1.82121	2.26467	2.53645
20501375	rno-miR-29b-3p	2.38793	8.08629	8.98042	9.12478	8.77105
20501376	rno-miR-29a-5p	1.09053	1.0428	0.870244	1.06731	0.666817
20501377	rno-miR-29a-3p	10.6731	12.752	13.0678	13.1316	12.4189
20501378	rno-miR-29b-1-5p	1.10713	0.783458	0.921297	1.21964	0.945139
20501379	rno-miR-29c-5p	1.4211	1.42633	3.18039	2.72078	2.26652
20501380	rno-miR-29c-3p	5.46819	9.75983	10.1708	10.3257	9.34725
20501381	rno-miR-30c-5p	11.1281	11.5841	12.1613	11.8239	11.2992
20501382	rno-miR-30c-1-3p	1.10713	0.655772	1.32668	1.32195	1.10385
20501383	rno-miR-30e-5p	8.01589	8.20123	9.00697	8.39752	7.96463
20501384	rno-miR-30e-3p	2.77707	7.02065	7.42549	7.30301	6.9938
20501385	rno-miR-30b-5p	9.95705	11.0783	11.2645	10.9676	10.6522
20501386	rno-miR-30b-3p	3.40295	2.81405	3.91952	2.90526	3.64902
20501387	rno-miR-30d-5p	10.7714	10.5319	10.6529	10.4422	10.8668
20501388	rno-miR-30d-3p	1.01795	0.953381	0.712357	0.786742	0.968507
20501389	rno-miR-30a-5p	11.0486	10.7372	11.0776	10.93	10.9962
20501390	rno-miR-30a-3p	8.28798	7.98838	8.35182	7.76211	8.24476
20501391	rno-miR-30c-2-3p	7.11435	2.25399	2.65841	3.07804	4.22683
20501392	rno-miR-31a-5p	10.8205	10.8762	11.464	10.5095	10.8598
20501393	rno-miR-31a-3p	4.93372	8.63239	9.2627	8.07022	7.18505
20501394	rno-miR-32-5p	2.23374	1.83746	2.16434	2.83696	2.31172
20501395	rno-miR-32-3p	1.42971	0.64043	1.02896	1.4764	0.997858
20501396	rno-miR-33-5p	0.877065	0.989168	0.990521	0.813611	1.11781
20501397	rno-miR-33-3p	0.795098	0.908887	1.07331	1.62164	1.22277
20501398	rno-miR-34b-5p	1.31876	1.75803	2.35177	1.71149	1.75803
20501399	rno-miR-34b-3p	3.29154	4.3986	4.99905	5.37352	3.97257
20501400	rno-miR-34c-5p	2.49516	3.72809	4.62079	3.59794	4.21557
20501401	rno-miR-34c-3p	2.41749	3.62491	3.67455	3.54662	3.67455
20501402	rno-miR-34a-5p	7.52203	6.57492	6.86414	6.18654	6.56015
20501403	rno-miR-34a-3p	1.48375	1.97108	2.84433	2.36144	1.49977
20501404	rno-miR-92a-1-5p	0.877065	0.693632	0.5974	0.377768	1.05106
20501405	rno-miR-92a-3p	9.65226	7.66468	8.03575	7.97903	8.12773
20501406	rno-miR-92a-2-5p	1.10713	1.0935	1.01442	1.08802	1.35303
20501407	rno-miR-93-5p	9.79198	7.47003	8.46491	8.00188	7.33167
20501408	rno-miR-93-3p	4.08456	2.57599	1.78544	1.63438	0.971244
20501409	rno-miR-96-5p	0.795098	1.22705	1.50259	1.22705	0.929102
20501410	rno-miR-96-3p	1.29633	0.908197	0.730855	0.863885	0.922967
20501411	rno-miR-98-5p	4.47877	7.84788	8.8992	8.38975	9.2242
20501412	rno-miR-98-3p	1.01795	1.21868	0.769583	0.946902	0.966226
20501413	rno-miR-99a-5p	10.6874	10.8518	11.4342	10.6606	10.7279
20501414	rno-miR-99a-3p	2.23374	0.716195	0.924111	0.666817	0.716143
20501415	rno-miR-99b-5p	11.5333	8.91164	9.63073	8.7529	9.05347
20501416	rno-miR-99b-3p	5.68203	1.19353	2.12397	1.53162	0.922967
20501417	rno-miR-100-5p	10.6691	10.9719	11.4477	10.837	10.8397
20501418	rno-miR-100-3p	0.795098	0.522476	0.856448	0.946992	0.749489
20501419	rno-miR-101a-5p	1.10713	0.968262	1.51052	1.36697	1.21751
20501420	rno-miR-101a-3p	1.48468	5.31133	6.4262	6.1946	5.05849
20501421	rno-miR-103-2-5p	0.795098	0.686186	0.594646	0.773507	0.521299
20501422	rno-miR-103-3p	12.175	10.4075	10.6368	9.9752	10.7801
20501423	rno-miR-103-1-5p	1.5264	0.977781	1.70769	1.23358	1.44053
20501424	rno-miR-106b-5p	9.87139	8.66098	9.13239	8.85595	7.68929
20501425	rno-miR-106b-3p	6.02049	4.16595	5.03046	4.5074	4.46416
20501426	rno-miR-107-5p	1.00918	1.19232	1.40961	1.25063	1.46161
20501427	rno-miR-107-3p	11.9653	10.3216	10.5944	9.94262	10.7371
20501428	rno-miR-122-5p	11.9891	1.8958	6.42565	3.87785	2.91291
20501429	rno-miR-122-3p	0.982368	0.756051	0.828225	0.952301	0.731994
20501430	rno-miR-124-5p	0.795098	1.00544	0.892971	0.408891	1.66986
20501431	rno-miR-124-3p	1.92386	3.09777	2.90149	2.27431	3.69593
20501432	rno-miR-125a-5p	12.1683	11.9629	12.3678	12.4543	12.6921
20501433	rno-miR-125a-3p	7.05568	3.0214	5.0355	3.52121	3.69569
20501434	rno-miR-125b-5p	13.5342	13.645	13.8772	13.6829	13.8977
20501435	rno-miR-125b-1-3p	3.94674	4.3986	5.34285	4.8069	3.45218
20501436	rno-miR-125b-2-3p	1.4211	1.53681	3.07188	1.48626	1.5352
20501437	rno-miR-126a-5p	1.82888	2.24422	4.77589	4.73812	2.56337
20501438	rno-miR-126a-3p	11.6033	12.0845	13.154	12.9145	12.5501
20501439	rno-miR-127-5p	1.26476	1.70719	1.55949	1.16402	1.2692
20501440	rno-miR-127-3p	9.61512	8.28117	7.8051	5.96728	6.58031
20501441	rno-miR-128-1-5p	0.795098	1.02193	0.750829	0.909461	1.41411
20501442	rno-miR-128-3p	2.92311	5.95449	7.13789	6.33036	5.58153
20501443	rno-miR-128-2-5p	0.856474	0.895257	1.02147	0.793978	0.763085
20501444	rno-miR-129-1-3p	0.877065	1.0428	1.07434	0.853543	1.07434
20501445	rno-miR-130a-5p	0.795098	0.896262	0.885972	0.773507	0.88164
20501446	rno-miR-130a-3p	10.0771	9.19982	9.43881	8.41839	9.07622
20501447	rno-miR-130b-5p	1.10713	0.885972	1.0428	1.04188	0.925178
20501448	rno-miR-130b-3p	3.46545	4.64875	5.40375	4.94646	4.81169
20501449	rno-miR-132-5p	1.00168	0.939242	2.29538	1.35706	0.852816
20501450	rno-miR-132-3p	7.29906	7.43324	8.39554	8.17502	7.32278
20501451	rno-miR-133a-5p	1.5264	1.27636	1.31972	1.48626	1.26349
20501452	rno-miR-133a-3p	8.48957	5.40989	5.4387	5.81556	5.24435
20501453	rno-miR-134-5p	5.67883	4.36864	3.37871	2.96039	3.1022
20501454	rno-miR-134-3p	1.1668	1.45692	0.85774	1.34446	1.01112
20501455	rno-miR-135a-5p	0.849495	0.669523	0.667088	0.740612	0.768366
20501456	rno-miR-135a-3p	1.26476	0.920276	1.15929	1.41549	1.21338
20501457	rno-miR-136-5p	0.795098	1.15653	1.08057	1.08057	0.901844
20501458	rno-miR-136-3p	1.10713	1.62052	1.19681	1.50805	1.06509
20501459	rno-miR-137-5p	0.795098	0.856159	0.960143	0.856159	0.655944
20501460	rno-miR-137-3p	1.51558	1.19512	1.12398	0.922967	2.12397
20501461	rno-miR-138-5p	3.81135	4.46085	7.28859	6.11559	3.24442
20501462	rno-miR-138-2-3p	2.10347	1.93498	0.773507	0.651576	0.922967
20501463	rno-miR-138-1-3p	1.10713	0.993572	2.48657	1.47095	0.867509
20501464	rno-miR-139-5p	5.73991	5.95689	7.79154	7.31591	7.43242
20501465	rno-miR-139-3p	1.5264	3.29445	3.95073	3.9725	3.10714
20501466	rno-miR-141-5p	1.03456	1.082	0.98061	1.31996	1.0428
20501467	rno-miR-141-3p	2.8337	1.24359	1.5928	1.1369	0.895858
20501468	rno-miR-142-5p	2.26852	4.49801	5.80859	5.66503	5.01215
20501469	rno-miR-142-3p	1.10713	1.32096	1.58978	2.59545	1.21105
20501470	rno-miR-143-5p	9.58539	6.29568	5.69132	4.0637	5.56361
20501471	rno-miR-143-3p	13.0884	13.3425	13.0707	12.5536	13.1073
20501472	rno-miR-144-5p	1.111	1.96498	1.43411	5.4183	2.22801
20501473	rno-miR-144-3p	1.10713	0.843514	1.272	2.68335	1.13928
20501474	rno-miR-145-5p	13.4081	11.6893	11.7423	10.9358	11.7478
20501475	rno-miR-145-3p	2.23374	6.63495	7.34584	6.92002	6.31653
20501476	rno-miR-146a-5p	8.15596	10.2699	11.6091	10.6683	11.1147
20501477	rno-miR-146a-3p	1.21243	1.16898	1.15173	0.907039	1.08405
20501478	rno-miR-150-5p	8.05679	7.57986	8.86162	8.3434	9.11391
20501479	rno-miR-150-3p	1.48502	6.2216	6.49324	5.3166	5.36236
20501480	rno-miR-152-5p	1.10713	1.10405	0.900778	1.14729	0.997361
20501481	rno-miR-152-3p	11.3457	11.4968	11.6757	11.0172	10.9761
20501482	rno-miR-153-5p	0.746794	1.08228	1.0428	0.568257	0.644285
20501483	rno-miR-153-3p	1.92499	1.32825	1.11753	0.884788	1.01625
20501484	rno-miR-154-5p	3.23685	3.89948	4.6692	2.72581	3.6161
20501485	rno-miR-154-3p	1.4211	2.51892	2.18194	1.45455	1.75803
20501486	rno-miR-181c-5p	4.45783	7.39523	8.07431	7.14225	6.24355
20501487	rno-miR-181c-3p	1.01795	1.76461	1.5349	1.06493	1.12028
20501488	rno-miR-181a-5p	10.7845	9.65147	9.81052	8.91933	8.88297
20501489	rno-miR-181a-2-3p	1.4211	1.59958	2.53963	2.12396	1.37137
20501490	rno-miR-181b-5p	9.67646	7.52814	8.30734	7.22481	6.60458
20501491	rno-miR-181b-1-3p	1.10713	1.0428	1.0428	1.0428	1.0428
20501492	rno-miR-181b-2-3p	1.01795	0.908151	1.03434	1.19907	0.964624
20501493	rno-miR-183-5p	2.23374	2.54858	3.76578	2.03312	3.22411
20501494	rno-miR-183-3p	1.37006	1.48039	1.21034	1.09788	1.0506
20501495	rno-miR-184	0.795098	1.2811	1.04247	1.01181	1.25044
20501496	rno-miR-185-5p	10.3412	6.99475	7.2831	6.35383	8.21834
20501497	rno-miR-185-3p	0.795098	1.12948	0.956886	1.12948	0.798437
20501498	rno-miR-186-5p	1.5264	1.55154	2.95237	2.963	0.844987
20501499	rno-miR-186-3p	1.5264	6.88633	6.53406	6.97251	7.71892
20501500	rno-miR-187-5p	2.56654	1.84702	1.82574	1.68802	1.79241
20501501	rno-miR-187-3p	9.42674	3.67421	3.7063	4.05551	4.37077
20501502	rno-miR-190a-5p	0.795098	1.33545	0.670421	0.773507	0.670421
20501503	rno-miR-190a-3p	0.9061	8.78288	8.26377	8.22504	9.16283
20501504	rno-miR-191a-5p	11.903	10.6885	11.0883	10.8842	11.3276
20501505	rno-miR-191a-3p	1.10713	1.78581	1.60698	1.80533	1.27037
20501506	rno-miR-192-5p	9.03399	6.32483	7.34288	6.43202	6.12274
20501507	rno-miR-192-3p	0.877065	0.531917	0.908151	0.908151	0.908151
20501508	rno-miR-193-5p	7.22865	4.81528	4.82567	4.82048	4.82048
20501509	rno-miR-193-3p	5.42358	3.79249	4.65691	3.63227	3.10057
20501510	rno-miR-194-5p	10.2295	7.63542	8.43498	7.60463	7.40863
20501511	rno-miR-194-3p	1.10713	1.24581	1.64657	0.941607	1.53111
20501512	rno-miR-195-5p	11.761	11.561	12.0259	11.4592	11.9816
20501513	rno-miR-195-3p	5.31804	1.79438	1.94477	2.45913	6.90457
20501514	rno-miR-196a-5p	1.12531	0.859365	0.952925	1.0428	0.934766
20501515	rno-miR-196a-3p	1.01795	1.01612	1.12281	1.01612	1.0428
20501516	rno-miR-199a-5p	10.482	10.348	10.683	9.70795	10.1047
20501517	rno-miR-199a-3p	11.1384	13.5602	13.5288	13.4142	13.1527
20501518	rno-miR-200c-5p	0.877065	0.829739	0.829739	0.641944	0.887958
20501519	rno-miR-200c-3p	8.7366	1.78774	2.2899	2.45549	2.84776
20501520	rno-miR-200a-5p	1.42845	0.555426	0.602996	0.901342	1.05847
20501521	rno-miR-200a-3p	2.23374	0.680845	1.7126	1.23653	1.58479
20501522	rno-miR-200b-5p	4.22843	1.06525	1.3017	1.61247	0.773507
20501523	rno-miR-200b-3p	9.41199	1.75803	2.90268	1.75755	3.2328
20501524	rno-miR-203a-5p	0.746794	0.681402	0.743513	0.857307	0.720393
20501525	rno-miR-203a-3p	6.36737	6.25793	7.31074	6.72405	7.46979
20501526	rno-miR-204-5p	1.26351	4.66295	4.99251	5.44407	5.25172
20501527	rno-miR-204-3p	2.15284	2.29305	2.40358	2.3409	1.81481
20501528	rno-miR-205	2.56219	0.75034	1.75803	0.922967	1.54771
20501529	rno-miR-206-5p	1.29684	1.40206	1.0428	1.18156	0.989451
20501530	rno-miR-206-3p	9.03954	1.9386	1.80589	1.91415	4.34003
20501531	rno-miR-208a-5p	1.26476	1.14523	1.41722	1.42824	1.15624
20501532	rno-miR-208a-3p	1.10713	0.925546	1.2762	0.925546	1.34599
20501533	rno-miR-210-5p	1.10713	1.26294	1.53789	1.23297	1.53789
20501534	rno-miR-210-3p	9.14523	4.03857	5.96364	5.44755	4.391
20501535	rno-miR-211-5p	1.18701	1.11912	0.801842	0.992374	0.801842
20501536	rno-miR-211-3p	0.905216	1.51289	3.57504	3.16755	4.05283
20501537	rno-miR-212-5p	1.48938	1.49156	1.36538	1.6693	1.34599
20501538	rno-miR-212-3p	2.45613	2.05469	4.97339	4.33927	3.15867
20501539	rno-miR-181a-1-3p	1.10713	2.00103	3.63306	2.00594	1.55182
20501540	rno-miR-214-5p	1.10713	0.722509	0.667102	0.700421	1.04308
20501541	rno-miR-214-3p	11.3925	7.80622	8.05956	7.38804	8.31506
20501542	rno-miR-216a-5p	1.10713	0.837624	1.47961	0.816663	1.2331
20501543	rno-miR-216a-3p	1.10713	0.992974	0.894298	1.27724	1.20094
20501544	rno-miR-217-5p	1.01795	1.14678	1.1403	0.871009	0.938813
20501545	rno-miR-217-3p	1.26476	0.737881	1.15522	0.957711	1.32693
20501546	rno-miR-218a-5p	0.960191	5.6682	6.70201	6.05686	6.54516
20501547	rno-miR-218a-2-3p	1.22126	0.381849	0.830823	0.595814	0.71112
20501548	rno-miR-218a-1-3p	0.795098	1.00879	1.41549	0.701679	1.04578
20501549	rno-miR-219a-5p	0.976861	0.666817	0.746734	0.746734	0.922967
20501550	rno-miR-219a-1-3p	0.795098	0.893426	1.0428	0.863885	0.893426
20501551	rno-miR-219a-2-3p	1.10713	0.885972	1.3017	0.96892	1.17689
20501552	rno-miR-221-5p	3.34079	2.70534	5.37407	5.03713	4.51794
20501553	rno-miR-221-3p	9.86059	9.34743	10.05	9.74881	10.0141
20501554	rno-miR-222-5p	0.993937	1.28983	1.95814	1.87888	1.55384
20501555	rno-miR-222-3p	9.78287	9.28087	9.88179	9.94169	9.10472
20501556	rno-miR-223-5p	1.10713	2.48714	2.53678	1.90734	3.36427
20501557	rno-miR-223-3p	1.10713	6.63931	7.59745	7.42179	7.16045
20501558	rno-miR-290	1.84959	3.61758	3.98239	2.98334	3.67845
20501559	rno-miR-291a-5p	0.877065	0.758021	1.07845	1.14813	0.773403
20501560	rno-miR-291a-3p	1.01795	1.27623	1.08127	1.05681	0.798975
20501561	rno-miR-292-5p	0.795098	1.15232	2.12397	1.16898	1.93277
20501562	rno-miR-292-3p	1.10713	0.980203	0.980203	0.863885	1.34599
20501563	rno-miR-296-5p	1.5264	1.24593	1.35839	1.30641	1.16898
20501564	rno-miR-296-3p	1.64667	2.68471	3.42654	2.04949	2.68471
20501565	rno-miR-297	1.10713	0.620394	1.24621	0.773507	1.34599
20501566	rno-miR-298-5p	0.877065	1.43493	2.53507	1.21776	0.932766
20501567	rno-miR-298-3p	1.29633	1.25639	0.760921	0.652943	1.05218
20501568	rno-miR-299a-5p	4.30338	6.63453	5.9991	4.66601	4.7154
20501569	rno-miR-299a-3p	1.01795	1.04361	2.36313	1.13204	1.40623
20501570	rno-miR-300-5p	1.06625	1.39361	0.988791	0.854607	0.988791
20501571	rno-miR-300-3p	3.78311	3.79856	3.13381	2.09856	1.6814
20501572	rno-miR-320-5p	0.877065	1.34606	0.957814	0.851125	0.742615
20501573	rno-miR-320-3p	10.4847	6.97165	7.54038	6.95864	7.92085
20501574	mmu-miR-215-5p	1.01795	0.544292	0.920271	1.30438	0.958273
20501575	mmu-miR-215-3p	0.795098	0.908151	0.908151	0.81192	1.01484
20501576	ath-miR167d	0.877065	0.887881	0.892755	1.33134	1.06026
20501577	ath-miR169b	0.877065	0.681796	0.900951	0.886248	1.0428
20501578	ath-miR169c	0.877065	0.681796	0.900951	0.886248	1.0428
20501579	ath-miR169d	1.10713	1.0428	0.694219	1.08549	1.02231
20501580	ath-miR169e	1.10713	1.0428	0.694219	1.08549	1.02231
20501581	ath-miR169f	1.10713	1.0428	0.694219	1.08549	1.02231
20501582	ath-miR169g-5p	1.10713	1.0428	0.694219	1.08549	1.02231
20501583	ath-miR169g-3p	0.795098	1.12866	0.77201	1.09806	0.463627
20501584	ath-miR169h	0.746794	1.00359	1.00359	0.922967	1.03134
20501585	ath-miR169i	0.746794	1.00359	1.00359	0.922967	1.03134
20501586	ath-miR169j	0.746794	1.00359	1.00359	0.922967	1.03134
20501587	ath-miR169k	0.746794	1.00359	1.00359	0.922967	1.03134
20501588	ath-miR169l	0.746794	1.00359	1.00359	0.922967	1.03134
20501589	ath-miR169m	0.746794	1.00359	1.00359	0.922967	1.03134
20501590	ath-miR169n	0.746794	1.00359	1.00359	0.922967	1.03134
20501591	ath-miR171b	1.10713	1.34176	1.52417	1.3162	1.76227
20501592	ath-miR171c	1.10713	1.34176	1.52417	1.3162	1.76227
20501593	ath-miR172c	0.795098	0.63078	1.16898	0.922967	0.701007
20501594	ath-miR172d	0.795098	0.63078	1.16898	0.922967	0.701007
20501595	ath-miR390a	1.5264	1.42563	2.30776	2.4703	2.60744
20501596	ath-miR390b	1.5264	1.42563	2.30776	2.4703	2.60744
20501597	ath-miR391	1.26476	1.25749	1.04045	0.952389	1.19151
20501598	ath-miR393a	0.860327	0.618972	0.939404	0.832758	1.07877
20501599	ath-miR393b	0.860327	0.618972	0.939404	0.832758	1.07877
20501600	ath-miR394a	1.1936	1.24194	1.20202	1.42688	1.04939
20501601	ath-miR394b	1.1936	1.24194	1.20202	1.42688	1.04939
20501602	ath-miR395a	1.5264	2.13889	2.4322	2.04605	1.26049
20501603	ath-miR395b	1.50217	4.22824	5.09008	4.6197	5.56202
20501604	ath-miR395c	1.50217	4.22824	5.09008	4.6197	5.56202
20501605	ath-miR395d	1.5264	2.13889	2.4322	2.04605	1.26049
20501606	ath-miR395e	1.5264	2.13889	2.4322	2.04605	1.26049
20501607	ath-miR395f	1.50217	4.22824	5.09008	4.6197	5.56202
20501608	ath-miR396a	1.01795	0.796336	0.868548	0.649394	0.922967
20501609	ath-miR396b	0.795098	1.13538	0.929843	0.658118	0.797125
20501610	ath-miR397a	0.795098	1.02963	1.06496	1.01163	0.818622
20501611	ath-miR397b	1.10713	0.848237	0.848237	0.797598	0.898876
20501612	ath-miR398a	1.27211	1.40075	1.18471	1.31089	0.895284
20501613	ath-miR398b	1.10713	1.1806	0.946957	1.21505	0.712887
20501614	ath-miR398c	1.10713	1.1806	0.946957	1.21505	0.712887
20501615	ath-miR399a	1.03456	0.710691	1.4317	1.41549	0.666817
20501616	ath-miR399b	1.37006	1.26488	1.05248	0.959785	1.17219
20501617	ath-miR399c	1.37006	1.26488	1.05248	0.959785	1.17219
20501618	ath-miR399d	1.10713	0.784537	1.38798	0.813899	0.915177
20501619	ath-miR399e	1.10713	1.06133	0.553127	1.03924	1.16898
20501620	ath-miR399f	0.795098	0.84924	0.529365	0.84924	1.19439
20501621	osa-miR393a	1.10713	0.797442	1.14884	1.27724	0.929683
20501622	osa-miR394	1.1936	1.24194	1.20202	1.42688	1.04939
20501623	osa-miR395b	1.5264	1.88556	2.06402	2.26218	2.14171
20501624	osa-miR395d	1.5264	1.88556	2.06402	2.26218	2.14171
20501625	osa-miR395e	1.5264	1.88556	2.06402	2.26218	2.14171
20501626	osa-miR395g	1.5264	1.88556	2.06402	2.26218	2.14171
20501627	osa-miR395h	1.5264	1.88556	2.06402	2.26218	2.14171
20501628	osa-miR395i	1.5264	1.88556	2.06402	2.26218	2.14171
20501629	osa-miR395j	1.5264	1.88556	2.06402	2.26218	2.14171
20501630	osa-miR395k	1.5264	1.88556	2.06402	2.26218	2.14171
20501631	osa-miR395l	1.5264	1.88556	2.06402	2.26218	2.14171
20501632	osa-miR395s	1.5264	1.88556	2.06402	2.26218	2.14171
20501633	osa-miR395t	1.01795	1.28947	1.53064	1.27724	1.34599
20501634	osa-miR395c	1.10713	1.24734	0.731883	1.03023	1.17376
20501635	osa-miR395a	1.07052	2.95461	2.82829	3.02007	1.87738
20501636	osa-miR395f	1.26476	1.49092	1.82013	1.86716	1.40778
20501637	osa-miR395u	1.10713	1.43212	1.75177	1.22311	1.11866
20501638	osa-miR396a-5p	1.01795	0.796336	0.868548	0.649394	0.922967
20501639	osa-miR396a-3p	0.835974	1.02844	0.885972	0.632696	0.896571
20501640	osa-miR396b-5p	1.01795	0.796336	0.868548	0.649394	0.922967
20501641	osa-miR396b-3p	0.835974	1.02844	0.885972	0.632696	0.896571
20501642	osa-miR396c-5p	0.795098	1.13538	0.929843	0.658118	0.797125
20501643	osa-miR396c-3p	1.41628	3.09935	2.50477	3.32281	3.2549
20501644	osa-miR397a	0.795098	1.02963	1.06496	1.01163	0.818622
20501645	osa-miR397b	1.01795	1.16224	0.669528	0.956272	0.686983
20501646	osa-miR398a	1.27211	1.40075	1.18471	1.31089	0.895284
20501647	osa-miR398b	1.5264	1.20529	1.09286	0.986167	0.944307
20501648	osa-miR399a	0.877065	1.20702	1.20702	1.08719	0.982882
20501649	osa-miR399b	0.877065	1.20702	1.20702	1.08719	0.982882
20501650	osa-miR399c	0.877065	1.20702	1.20702	1.08719	0.982882
20501651	osa-miR399d	1.37006	1.26488	1.05248	0.959785	1.17219
20501652	osa-miR399e	1.01795	0.874539	1.15414	1.0428	0.975817
20501653	osa-miR399f	1.01795	0.874539	1.15414	1.0428	0.975817
20501654	osa-miR399g	1.01795	0.874539	1.15414	1.0428	0.975817
20501655	osa-miR399h	0.795098	1.0923	0.892832	1.0923	1.16212
20501656	osa-miR399i	0.931462	0.672701	1.22934	0.816921	2.52582
20501657	osa-miR399j	0.746794	0.904469	0.848237	0.792005	0.848237
20501658	osa-miR399k	0.795098	1.03433	1.1288	0.912449	0.724677
20501659	ebv-miR-BHRF1-1	0.795098	0.792358	1.04084	1.18783	0.934155
20501660	ebv-miR-BHRF1-2-5p	1.10713	1.31375	0.919396	0.818118	1.17555
20501661	ebv-miR-BHRF1-2-3p	1.65414	0.666096	0.773507	0.676995	1.0428
20501662	ebv-miR-BHRF1-3	1.4211	1.1959	1.07789	0.959877	1.07789
20501663	ebv-miR-BART1-5p	3.00855	1.91057	1.2468	3.001	5.51557
20501664	ebv-miR-BART1-3p	1.10713	0.724103	0.812768	1.0783	1.33625
20501665	ebv-miR-BART2-5p	0.795098	1.26998	1.28869	0.789193	0.880656
20501666	ebv-miR-BART2-3p	1.01795	1.19766	1.08365	0.909461	1.29407
20501667	ath-miR400	1.15544	1.20093	1.50531	1.25929	1.57399
20501668	ath-miR401	0.795098	0.773507	0.720162	0.826851	0.666817
20501669	ath-miR402	0.619429	1.13224	1.00606	1.13503	1.0376
20501670	ath-miR403	1.01795	0.964723	1.0428	0.918201	0.922967
20501671	ath-miR404	3.23685	5.83156	6.15762	5.28071	5.8181
20501672	ath-miR405a	0.795098	0.885972	1.13065	0.997935	0.751921
20501673	ath-miR405b	0.795098	0.885972	1.13065	0.997935	0.751921
20501674	ath-miR405d	0.795098	0.885972	1.13065	0.997935	0.751921
20501675	ath-miR406	1.05674	1.14879	0.858578	0.858578	0.666817
20501676	ath-miR407	1.01795	0.954815	1.49922	1.20133	1.01225
20501677	ath-miR408	1.10713	1.0428	1.0428	1.0428	1.0428
20501678	ath-miR156g	1.1668	1.05154	1.15823	1.02936	1.18042
20501679	ath-miR156h	1.59755	1.51928	1.39614	1.49719	2.39134
20501680	ath-miR158b	1.5264	1.34104	1.08175	0.791226	0.900526
20501681	ath-miR159c	1.25524	0.773507	1.0428	1.04834	0.870053
20501682	ath-miR319c	1.2345	0.829986	0.879628	0.941151	0.743642
20501683	ath-miR164c	1.46443	2.14106	2.40822	2.06402	1.93411
20501684	ath-miR167c	0.877065	1.0048	1.09427	0.894802	0.715535
20501685	ath-miR172e	1.19631	0.979864	1.2291	0.922967	1.05807
20501686	osa-miR156k	1.10713	1.25067	1.25844	0.95334	1.23025
20501687	osa-miR156l-5p	1.38551	0.833766	1.16693	1.16153	1.10872
20501688	osa-miR156l-3p	0.680917	0.900011	0.715161	1.06409	1.01936
20501689	osa-miR159a.2	0.746794	0.604903	0.908151	0.908151	1.17693
20501690	osa-miR159a.1	1.5264	0.962705	0.642793	0.854558	0.749482
20501691	osa-miR159b	1.5264	0.962705	0.642793	0.854558	0.749482
20501692	osa-miR159c	1.10713	0.756461	0.888246	1.21973	1.06066
20501693	osa-miR159d	0.877065	1.22005	1.31596	0.673975	1.26899
20501694	osa-miR159e	0.884278	0.930765	0.810298	0.829488	0.901838
20501695	osa-miR159f	0.619429	0.857855	0.781897	0.857855	0.773507
20501696	osa-miR319a-5p	1.04047	1.2499	1.0428	1.07434	1.16898
20501697	osa-miR319a-3p	2.03192	9.292	10.2466	9.31912	10.1278
20501698	osa-miR319a-3p.2-3p	1.4211	1.43551	1.2487	1.55398	1.34599
20501699	osa-miR319b	1.4211	1.43551	1.2487	1.55398	1.34599
20501700	osa-miR160e-5p	0.808686	1.10485	1.10485	0.680612	0.878123
20501701	osa-miR160e-3p	1.09088	2.28658	2.05941	1.80254	2.14285
20501702	osa-miR160f-5p	0.958278	1.34272	0.963412	1.41707	0.814525
20501703	osa-miR160f-3p	1.01795	0.773507	1.04699	1.16898	1.0428
20501704	osa-miR162b	1.01795	0.810872	0.810872	0.794306	0.922967
20501705	osa-miR164c	2.00911	1.96498	1.78584	1.61471	1.26662
20501706	osa-miR164d	1.28552	1.46856	1.75803	1.41549	1.75803
20501707	osa-miR164e	1.17285	2.23566	2.87242	2.23214	2.8689
20501708	osa-miR166k-5p	0.609835	0.9797	1.15332	0.581206	1.17721
20501709	osa-miR166k-3p	0.966245	1.22777	0.829028	0.602749	1.09832
20501710	osa-miR166l-5p	1.01795	1.16898	1.35475	0.916939	1.16898
20501711	osa-miR166l-3p	0.966245	1.22777	0.829028	0.602749	1.09832
20501712	osa-miR167d-5p	0.795098	0.79814	1.26356	0.903846	0.527402
20501713	osa-miR167d-3p	1.18279	1.0757	0.929207	0.979466	1.4787
20501714	osa-miR167e-5p	0.795098	0.79814	1.26356	0.903846	0.527402
20501715	osa-miR167e-3p	1.21279	0.701697	0.876411	0.775133	0.899207
20501716	osa-miR167f	0.795098	0.79814	1.26356	0.903846	0.527402
20501717	osa-miR167g	0.795098	0.79814	1.26356	0.903846	0.527402
20501718	osa-miR167h-5p	0.795098	0.79814	1.26356	0.903846	0.527402
20501719	osa-miR167h-3p	1.10713	1.16898	1.23763	0.634187	1.32824
20501720	osa-miR167i-5p	0.795098	0.79814	1.26356	0.903846	0.527402
20501721	osa-miR167i-3p	1.21279	0.701697	0.876411	0.775133	0.899207
20501722	osa-miR168a-5p	0.836592	0.773507	2.14809	0.922967	1.26698
20501723	osa-miR168a-3p	1.35394	1.16898	1.0108	1.27724	1.45934
20501724	osa-miR168b	0.674217	1.85469	1.54073	1.64891	1.29051
20501725	osa-miR169b	0.877065	0.681796	0.900951	0.886248	1.0428
20501726	osa-miR169c	0.877065	0.681796	0.900951	0.886248	1.0428
20501727	osa-miR169d	0.795098	1.34119	0.887781	0.908151	0.908151
20501728	osa-miR169e	1.51578	1.66053	1.02565	1.13234	1.21504
20501729	osa-miR169f.2	1.10713	0.813655	1.1288	0.788322	0.908151
20501730	osa-miR169f.1	1.10713	1.53454	1.13907	1.16898	1.0428
20501731	osa-miR169g	1.10713	1.53454	1.13907	1.16898	1.0428
20501732	osa-miR169h	0.746794	1.00359	1.00359	0.922967	1.03134
20501733	osa-miR169i-5p.2	0.877065	1.05393	1.05128	1.05393	1.15785
20501734	osa-miR169i-5p.1	0.746794	1.00359	1.00359	0.922967	1.03134
20501735	osa-miR169i-3p	0.795098	0.899889	0.721164	0.565539	0.922967
20501736	osa-miR169j	0.746794	1.00359	1.00359	0.922967	1.03134
20501737	osa-miR169k	0.746794	1.00359	1.00359	0.922967	1.03134
20501738	osa-miR169l	0.746794	1.00359	1.00359	0.922967	1.03134
20501739	osa-miR169m	0.746794	1.00359	1.00359	0.922967	1.03134
20501740	osa-miR169n	1.10713	0.903698	1.07593	1.36003	0.98606
20501741	osa-miR169o	1.10713	0.903698	1.07593	1.36003	0.98606
20501742	osa-miR169p	1.10713	1.73172	0.912284	1.14846	1.53698
20501743	osa-miR169q	1.01795	1.31263	1.06826	1.19621	1.27623
20501744	osa-miR171b	0.795098	1.05384	1.16898	0.773507	1.15512
20501745	osa-miR171c-5p	1.02516	1.0428	1.16898	0.886891	1.47594
20501746	osa-miR171c-3p	0.795098	1.05384	1.16898	0.773507	1.15512
20501747	osa-miR171d-5p	0.795098	0.633392	0.692351	1.08783	0.922441
20501748	osa-miR171d-3p	0.795098	1.05384	1.16898	0.773507	1.15512
20501749	osa-miR171e-5p	0.877065	0.812316	0.923337	0.866735	0.812316
20501750	osa-miR171e-3p	0.795098	1.05384	1.16898	0.773507	1.15512
20501751	osa-miR171f-5p	0.795098	0.880298	0.839487	1.03712	0.972848
20501752	osa-miR171f-3p	0.795098	1.05384	1.16898	0.773507	1.15512
20501753	osa-miR171g	0.874517	3.02754	3.29294	3.04235	3.86643
20501754	osa-miR172a	1.79756	1.39618	1.0202	1.0202	0.966362
20501755	osa-miR172b	1.19631	0.979864	1.2291	0.922967	1.05807
20501756	osa-miR172c	0.795098	0.666817	1.23628	1.27724	0.990267
20501757	osa-miR166g-5p	0.795098	1.02735	1.28626	0.949022	0.650676
20501758	osa-miR166g-3p	1.01795	0.744361	0.773507	0.921307	0.853524
20501759	osa-miR166h-5p	1.10713	1.0428	1.09507	0.928884	2.15105
20501760	osa-miR166h-3p	1.01795	0.744361	0.773507	0.921307	0.853524
20501761	osa-miR166i-5p	0.795098	1.1836	0.878322	0.744253	0.702702
20501762	osa-miR166i-3p	0.795098	1.04479	0.668812	0.927476	0.658186
20501763	hsa-miR-384	1.10713	1.42818	0.992344	0.702707	0.940738
20501764	mmu-miR-384-5p	1.26476	1.48626	1.60698	1.13981	1.7184
20501765	mmu-miR-384-3p	0.795098	0.857855	1.22561	0.751166	0.666817
20501766	osa-miR171h	1.10713	1.13617	0.979704	1.0428	1.34599
20501767	osa-miR393b-5p	0.795098	0.885972	0.885249	0.668215	0.666817
20501768	osa-miR393b-3p	0.795098	0.720162	0.739701	1.02787	0.739701
20501769	osa-miR408-5p	1.51311	1.75803	3.77842	2.27009	3.42054
20501770	osa-miR408-3p	1.10713	0.983305	0.77021	1.25633	1.31541
20501771	hsa-miR-196b-5p	1.5264	1.56102	1.10316	0.996843	1.03085
20501772	hsa-miR-196b-3p	1.1668	1.53057	0.734564	1.32362	1.9974
20501773	mmu-miR-196b-5p	1.5264	1.56102	1.10316	0.996843	1.03085
20501774	mmu-miR-196b-3p	1.1668	1.53057	0.734564	1.32362	1.9974
20501775	rno-miR-196b-5p	1.5264	1.56102	1.10316	0.996843	1.03085
20501776	rno-miR-196b-3p	1.10713	1.50695	1.3017	1.31277	1.34599
20501777	osa-miR172d-5p	0.863475	1.08348	0.565539	0.666817	0.666817
20501778	osa-miR172d-3p	1.79756	1.39618	1.0202	1.0202	0.966362
20501779	osa-miR171i-5p	0.99504	0.882832	0.957305	0.653105	0.882832
20501780	osa-miR171i-3p	0.795098	0.696862	0.721883	0.894372	1.16898
20501781	osa-miR167j	0.795098	0.79814	1.26356	0.903846	0.527402
20501782	osa-miR166m	1.10713	0.773507	0.885602	0.885602	1.08597
20501783	osa-miR166j-5p	1.03456	0.783255	1.04251	0.792352	1.15923
20501784	osa-miR166j-3p	1.10713	1.5657	1.13205	1.18241	0.813489
20501785	osa-miR164f	1.4211	1.19184	1.91391	1.41549	1.16898
20501786	mmu-miR-409-5p	2.00911	3.08211	2.59823	1.65087	1.16898
20501787	mmu-miR-409-3p	4.26561	2.18434	2.98353	2.00077	1.45711
20501788	mmu-miR-410-5p	1.10713	1.3458	1.14715	1.25541	1.05675
20501789	mmu-miR-410-3p	1.36142	3.47049	3.07948	1.96498	1.69966
20501790	mmu-miR-376b-5p	1.01795	1.70646	1.568	1.0621	1.28452
20501791	mmu-miR-376b-3p	2.23374	4.74276	4.8375	3.34083	5.33526
20501792	mmu-miR-411-5p	5.57317	6.74623	6.61177	4.63922	5.29488
20501793	mmu-miR-411-3p	1.87735	5.36459	5.3109	4.26982	4.94589
20501794	mmu-miR-412-5p	0.877065	0.772254	0.984193	0.565539	1.16799
20501795	mmu-miR-412-3p	0.619429	1.62144	0.871214	0.744253	0.952221
20501796	mmu-miR-370-5p	0.746794	0.670962	1.0383	0.737219	0.828759
20501797	mmu-miR-370-3p	1.5264	2.05221	2.48417	2.29173	3.16919
20501798	gga-miR-29a-5p	0.877065	0.419417	0.618356	1.25006	0.904308
20501799	gga-miR-29a-3p	5.99743	9.75392	10.2056	10.3811	9.3979
20501800	gga-miR-29b-1-5p	5.70804	3.3263	4.80465	4.2766	4.49189
20501801	gga-miR-29b-3p	2.38793	8.08629	8.98042	9.12478	8.77105
20501802	gga-let-7i	10.2494	11.8204	12.5117	12.3995	12.2939
20501803	gga-miR-135a-5p	0.849495	0.669523	0.667088	0.740612	0.768366
20501804	gga-miR-135a-2-3p	1.10713	2.85091	1.41549	1.62874	1.12658
20501805	gga-miR-33-5p	0.877065	0.968269	0.952311	0.733156	0.760302
20501806	gga-miR-33-3p	1.10713	0.717457	0.616178	1.12174	0.717457
20501807	gga-let-7a-5p	12.9198	13.3323	13.5738	13.3736	14.1607
20501808	gga-let-7a-3p	0.795098	1.0428	1.3023	1.27724	0.773507
20501809	gga-let-7b	13.611	12.2864	12.7445	12.3132	13.295
20501810	gga-miR-99a-5p	10.6874	10.8518	11.4342	10.6606	10.7279
20501811	gga-miR-99a-3p	0.795098	0.693614	0.794892	0.906988	0.794892
20501812	gga-let-7c-5p	13.9463	13.309	13.5763	13.2555	14.1034
20501813	gga-let-7c-3p	0.795098	1.24052	1.49944	1.34878	0.773507
20501814	gga-miR-125b-5p	13.5342	13.645	13.8772	13.6829	13.8977
20501815	gga-miR-125b-3p	1.4211	1.53681	3.07188	1.48626	1.5352
20501816	gga-miR-155	1.61398	2.39115	5.19965	4.56388	6.57492
20501817	gga-miR-222a	10.0992	9.05795	9.67933	9.62183	9.01637
20501818	gga-miR-221-5p	0.546852	3.95755	4.71507	4.2365	3.15533
20501819	gga-miR-221-3p	9.86059	9.34743	10.05	9.74881	10.0141
20501820	gga-miR-92-5p	1.4211	1.26804	1.12116	1.23423	1.23423
20501821	gga-miR-92-3p	9.65226	7.66468	8.03575	7.97903	8.12773
20501822	gga-miR-19b-5p	0.795098	0.776395	0.686575	1.03254	1.13704
20501823	gga-miR-19b-3p	8.84297	9.70664	10.0014	9.44208	9.61588
20501824	gga-miR-20a-5p	9.27497	8.49319	9.24991	9.0025	8.54981
20501825	gga-miR-20a-3p	0.934543	0.981337	0.95167	1.42129	1.25063
20501826	gga-miR-19a-5p	1.10713	0.631365	0.944263	0.765351	0.988793
20501827	gga-miR-19a-3p	1.12618	5.91771	6.54485	6.42258	5.83397
20501828	gga-miR-18a-5p	3.66102	4.10388	5.04512	4.32798	4.11405
20501829	gga-miR-18a-3p	1.01795	1.35256	1.0678	1.11861	1.18735
20501830	gga-miR-17-5p	9.62278	8.64397	9.26206	8.95525	8.45775
20501831	gga-miR-17-3p	0.795098	1.65088	2.17178	1.80941	0.72718
20501832	gga-miR-16-5p	7.64822	11.3298	11.9561	11.7245	11.4073
20501833	gga-miR-16-1-3p	2.1107	1.15102	1.15882	1.34266	5.9761
20501834	gga-miR-15a	7.17856	9.74566	10.3182	9.94466	10.0773
20501835	gga-miR-26a-5p	12.5679	13.9277	13.8799	13.8915	13.6314
20501836	gga-miR-26a-3p	0.746794	0.980246	0.733072	0.873557	0.83435
20501837	gga-miR-153-5p	1.30355	0.615822	0.670712	0.867779	0.777401
20501838	gga-miR-153-3p	0.966245	1.18844	0.844428	0.844428	0.942423
20501839	gga-miR-148a-5p	1.10713	1.21962	0.922789	1.01643	1.07961
20501840	gga-miR-148a-3p	7.0564	11.2599	11.3876	11.004	10.628
20501841	gga-miR-196-5p	1.2956	0.99478	0.745592	0.980122	0.618545
20501842	gga-miR-196-2-3p	1.10713	1.48626	1.75803	1.38657	1.78205
20501843	gga-miR-138-5p	1.26476	1.40417	1.40417	1.35046	0.955885
20501844	gga-miR-138-1-3p	0.970767	1.01209	1.12708	0.863885	0.710418
20501845	gga-miR-128-2-5p	1.5264	0.862441	0.972969	1.21987	0.951798
20501846	gga-miR-128-3p	2.92311	5.95449	7.13789	6.33036	5.58153
20501847	gga-miR-187-5p	1.5264	1.60273	1.54924	1.20725	1.41274
20501848	gga-miR-187-3p	7.21489	3.35714	3.73968	3.56422	3.01073
20501849	gga-miR-32-5p	1.10713	4.23403	3.28656	3.47559	3.80615
20501850	gga-miR-32-3p	1.15596	0.884181	0.631365	1.00734	0.982882
20501851	gga-miR-133a-5p	1.5264	1.20999	1.15692	1.22768	0.951974
20501852	gga-miR-133a-3p	8.5179	5.06163	5.64538	5.30076	5.37027
20501853	gga-miR-1a-2-5p	1.10713	1.0428	0.758232	0.952925	0.803464
20501854	gga-miR-1a-3p	6.09147	7.30354	7.52212	8.43483	9.40025
20501855	gga-miR-124a-5p	1.10713	0.753897	1.15552	1.12659	1.02281
20501856	gga-miR-124a-3p	1.71074	4.05267	2.68658	1.80196	3.64509
20501857	gga-miR-30d	10.7714	10.5319	10.6529	10.4422	10.8668
20501858	gga-miR-30b-5p	9.95705	11.0783	11.2645	10.9676	10.6522
20501859	gga-miR-30b-3p	0.728315	2.0295	1.42832	1.90077	1.07452
20501860	gga-miR-216a	0.907189	1.31847	1.24809	1.42516	1.1158
20501861	gga-miR-217-5p	0.795098	0.829739	0.829739	0.865444	0.936429
20501862	gga-miR-217-3p	0.877065	1.16366	0.885972	1.13676	0.864162
20501863	gga-miR-194	10.2295	7.63542	8.43498	7.60463	7.40863
20501864	gga-miR-215-5p	0.72463	1.42957	2.09432	2.45807	1.32448
20501865	gga-miR-215-3p	0.795098	0.792526	1.0428	0.863885	1.09853
20501866	gga-miR-30a-5p	11.0486	10.7372	11.0776	10.93	10.9962
20501867	gga-miR-30a-3p	8.28798	7.98838	8.35182	7.76211	8.24476
20501868	gga-miR-30c-5p	11.3375	11.6803	12.202	11.8139	11.424
20501869	gga-miR-30c-2-3p	5.15947	2.5457	2.81512	2.00532	2.9898
20501870	gga-miR-133b	7.03684	5.20297	4.63391	5.00379	3.76024
20501871	gga-miR-206	9.03954	1.9386	1.80589	1.91415	4.34003
20501872	gga-miR-223	1.10713	6.63931	7.59745	7.42179	7.16045
20501873	gga-miR-18b-5p	1.15952	3.46781	4.73686	3.37491	2.40066
20501874	gga-miR-18b-3p	0.746794	1.27777	0.861107	1.13674	0.98191
20501875	gga-miR-106-5p	8.30953	8.26724	8.9379	8.53661	7.97154
20501876	gga-miR-106-3p	1.10713	1.55271	1.60698	1.21514	1.17673
20501877	gga-miR-302a	1.5264	1.02152	0.888798	1.06978	0.683599
20501878	gga-miR-218-5p	0.960191	5.6682	6.70201	6.05686	6.54516
20501879	gga-miR-218-3p	1.2796	0.76724	0.659538	0.869334	0.893035
20501880	gga-miR-103-2-5p	1.10713	1.65854	1.74599	1.34127	0.945795
20501881	gga-miR-103-3p	12.175	10.4075	10.6368	9.9752	10.7801
20501882	gga-miR-203	1.5264	3.98886	6.06251	5.15316	5.21743
20501883	gga-miR-107-5p	1.4211	1.4238	1.2357	1.65824	1.50499
20501884	gga-miR-107-3p	11.9653	10.3216	10.5944	9.94262	10.7371
20501885	gga-miR-10b-5p	6.46646	7.18204	8.72348	8.53219	9.18508
20501886	gga-miR-10b-3p	0.677123	0.967687	1.33958	1.55584	0.846916
20501887	gga-miR-128-1-5p	0.746794	1.05384	1.20416	1.03175	0.817044
20501888	gga-miR-181a-5p	10.7845	9.65147	9.81052	8.91933	8.88297
20501889	gga-miR-181a-3p	1.10713	2.00103	3.63306	2.00594	1.55182
20501890	gga-miR-181b-5p	9.23079	7.68106	8.18913	7.38891	6.70161
20501891	gga-miR-181b-1-3p	1.01795	0.844294	1.06345	0.870191	0.675659
20501892	gga-miR-199-5p	10.482	10.348	10.683	9.70795	10.1047
20501893	gga-miR-199-3p	8.45691	12.7353	12.9393	13.0676	12.3838
20501894	gga-miR-137-5p	1.10713	0.596246	0.89226	0.993539	1.35794
20501895	gga-miR-137-3p	1.4211	0.677639	1.15403	0.875149	1.70352
20501896	gga-miR-16-2-3p	1.05962	1.11044	1.0428	0.801539	1.36659
20501897	gga-miR-15b-5p	2.31228	9.58204	9.69562	10.1533	10.3369
20501898	gga-miR-15b-3p	0.835974	1.40592	0.615514	0.890471	0.877732
20501899	gga-miR-190-5p	0.795098	1.33545	0.670421	0.773507	0.670421
20501900	gga-miR-190-3p	1.1668	1.3044	2.08311	1.46127	1.072
20501901	gga-miR-204	1.26351	4.66295	4.99251	5.44407	5.25172
20501902	gga-miR-7	0.795098	4.17055	4.78155	4.80113	5.84266
20501903	gga-miR-184-5p	2.23374	4.65728	4.42098	5.95486	2.85955
20501904	gga-miR-184-3p	0.795098	1.2811	1.04247	1.01181	1.25044
20501905	gga-miR-138-2-3p	0.795098	0.741606	0.666817	0.773507	0.769448
20501906	gga-miR-140-5p	8.12962	8.44679	8.69443	8.61179	8.02767
20501907	gga-miR-140-3p	12.9382	11.5783	11.7814	11.2301	11.9041
20501908	gga-let-7g-5p	8.86027	11.2144	11.9992	11.7741	11.7967
20501909	gga-let-7g-3p	1.10713	0.963212	1.40041	1.00502	1.44047
20501910	gga-miR-135a-1-3p	1.10713	1.07968	1.22914	1.22914	1.27344
20501911	gga-let-7d	9.36053	10.8873	11.15	11.1499	11.8771
20501912	gga-let-7f-5p	10.9376	12.5709	13.085	13.1332	13.6269
20501913	gga-let-7f-3p	1.95485	1.93977	2.12397	2.10803	2.39115
20501914	gga-miR-146a-5p	8.15596	10.2699	11.6091	10.6683	11.1147
20501915	gga-miR-146a-3p	0.719441	0.752872	0.985791	1.10714	1.13525
20501916	gga-miR-103-1-5p	1.35394	1.01627	0.91881	1.4923	1.17309
20501917	gga-miR-205b	1.10713	0.92672	0.637811	1.12073	1.07618
20501918	gga-miR-130b-5p	0.795098	0.854021	1.30432	1.35776	0.607372
20501919	gga-miR-130b-3p	1.38567	2.25439	3.70048	2.4703	3.62549
20501920	gga-miR-301a-5p	1.02516	1.76133	1.13169	1.51123	1.25025
20501921	gga-miR-301a-3p	1.5264	2.12397	3.04731	2.39045	1.96457
20501922	gga-miR-130a-5p	0.746794	0.857855	0.886831	0.773507	0.922967
20501923	gga-miR-130a-3p	5.55551	8.24531	8.56692	7.74985	7.91924
20501924	gga-miR-181b-2-3p	0.795098	0.885972	0.810013	0.922967	0.885972
20501925	gga-miR-126-5p	1.82888	2.24422	4.77589	4.73812	2.56337
20501926	gga-miR-126-3p	10.8232	11.8225	12.8961	12.6183	12.2231
20501927	gga-miR-219a	0.976861	0.666817	0.746734	0.746734	0.922967
20501928	gga-miR-1a-1-5p	1.35394	1.50378	1.61195	1.84341	1.49477
20501929	gga-miR-200a-5p	0.746794	0.844636	0.875149	0.844636	1.04215
20501930	gga-miR-200a-3p	2.23374	0.680845	1.7126	1.23653	1.58479
20501931	gga-miR-200b-5p	0.877065	1.0428	1.0428	1.0428	0.951257
20501932	gga-miR-200b-3p	3.4268	1.86297	2.93281	2.27738	2.47315
20501933	gga-miR-34a-5p	7.7016	6.3046	6.61993	6.06301	6.2629
20501934	gga-miR-34a-3p	1.28359	2.57624	2.44866	2.87242	1.96513
20501935	gga-miR-124b	1.0419	1.43512	1.78785	1.33889	1.78374
20501936	gga-miR-1b-5p	1.10713	1.36023	1.51193	1.22751	1.35533
20501937	gga-miR-1b-3p	1.15544	1.16898	0.962265	1.21842	0.922967
20501938	gga-miR-133c-5p	1.10713	0.749538	1.33421	0.821615	0.8317
20501939	gga-miR-133c-3p	8.15909	5.94329	5.62452	5.74564	5.15723
20501940	gga-miR-30e-5p	1.02166	4.37904	5.99223	6.08449	3.42722
20501941	gga-miR-30e-3p	1.08929	5.81818	6.64595	6.33739	5.36005
20501942	gga-miR-30c-1-3p	1.01795	0.999703	0.573867	1.17731	1.28271
20501943	gga-miR-100-5p	10.6691	10.9719	11.4477	10.837	10.8397
20501944	gga-miR-100-3p	0.922464	0.937243	0.521515	0.944041	0.572614
20501945	gga-let-7a-2-3p	0.795098	1.32674	1.53389	0.949663	0.660613
20501946	gga-miR-34b-5p	1.10713	3.13798	4.27899	2.77204	2.54921
20501947	gga-miR-34b-3p	1.24802	1.13095	1.3946	1.27478	1.72
20501948	gga-miR-34c-5p	2.49516	3.72809	4.62079	3.59794	4.21557
20501949	gga-miR-34c-3p	2.41749	3.62491	3.67455	3.54662	3.67455
20501950	gga-let-7j-5p	12.9198	13.3323	13.5738	13.3736	14.1607
20501951	gga-let-7j-3p	1.64281	2.46609	1.88997	1.51124	2.1448
20501952	gga-let-7k-5p	6.4794	9.41154	9.90077	10.0054	10.5188
20501953	gga-let-7k-3p	0.795098	1.0428	1.3023	1.27724	0.773507
20501954	gga-miR-135a-3-3p	1.47155	1.92955	2.22299	2.46335	2.36988
20501955	gga-miR-29c-5p	0.858886	1.09216	0.805595	0.913245	1.55201
20501956	gga-miR-29c-3p	2.23374	7.24593	8.13064	8.28457	6.55271
20501957	gga-miR-29b-2-5p	7.53694	2.90911	2.53976	3.42054	2.39115
20501958	gga-miR-205a	4.22843	1.06119	2.12397	1.47575	1.21477
20501959	gga-miR-196-1-3p	0.881073	0.773507	0.666817	0.706517	0.619332
20501960	gga-miR-101-1-5p	1.26476	1.91694	1.67385	1.40499	1.38393
20501961	gga-miR-101-3p	2.87243	7.38303	8.05068	7.56653	7.17093
20501962	gga-miR-23b-5p	1.10713	1.91031	2.40317	2.08315	2.47283
20501963	gga-miR-23b-3p	13.0992	13.8315	13.7432	13.9204	13.5924
20501964	gga-miR-27b-5p	6.79852	4.03673	5.75799	4.76165	4.89719
20501965	gga-miR-27b-3p	11.7686	12.2643	12.5752	12.5445	12.0321
20501966	gga-miR-24-5p	5.0144	4.84547	5.52573	5.57394	5.55741
20501967	gga-miR-24-3p	13.6739	13.12	13.2062	13.2326	13.2941
20501968	gga-miR-31-5p	7.24917	10.36	11.0255	10.2075	10.3619
20501969	gga-miR-31-3p	1.5264	5.72504	6.59746	5.41225	3.04849
20501970	gga-miR-122-5p	12.0196	2.16915	6.03615	3.90465	2.09439
20501971	gga-miR-122-3p	1.10713	1.00971	1.60698	0.836257	0.812199
20501972	gga-miR-183	1.5264	2.30122	2.43737	2.16262	4.13865
20501973	gga-miR-7b	2.15284	2.02661	1.67684	1.81365	2.87242
20501974	gga-miR-142-5p	1.59354	8.21306	9.01973	8.48787	8.8626
20501975	gga-miR-142-3p	0.795098	1.5536	2.29552	1.99195	1.23249
20501976	gga-miR-9-5p	1.76864	3.67628	4.49305	5.14249	4.44289
20501977	dps-bantam	0.877065	1.35384	0.799159	0.881348	0.617676
20501978	dps-let-7	12.2397	13.0664	13.3876	13.2114	13.9023
20501979	dps-miR-1	2.39522	3.60793	3.5489	5.61844	5.89299
20501980	dps-miR-2a	1.16153	0.885877	0.885877	0.588334	1.03693
20501981	dps-miR-2b	1.19631	0.750823	2.02195	0.958791	1.20487
20501982	dps-miR-2c	1.10713	1.68251	2.20815	1.65654	1.26972
20501983	dps-miR-3	0.945375	0.885972	0.994245	1.16898	1.16898
20501984	dps-miR-4	1.19362	1.10589	1.32504	1.10589	1.10589
20501985	dps-miR-iab-4-5p	0.795098	0.968538	1.24189	0.972597	0.865908
20501986	dps-miR-iab-4-3p	0.805914	0.885972	0.713004	0.773507	1.02293
20501987	dps-miR-5	1.10713	0.976811	0.850626	0.882173	0.954514
20501988	dps-miR-6	1.10713	1.25476	1.46957	1.03158	1.37816
20501989	dps-miR-7	1.05872	4.48959	6.04345	5.77041	6.66298
20501990	dps-miR-8	0.746794	0.917978	0.758091	1.15136	0.672701
20501991	dps-miR-9a	1.76864	3.67628	4.49305	5.14249	4.44289
20501992	dps-miR-9b	0.884278	0.781825	0.883104	0.880157	0.685593
20501993	dps-miR-9c	0.746794	0.781269	0.684746	0.469307	0.802708
20501994	dps-miR-10	8.59161	7.77713	8.86512	8.22911	9.09804
20501995	dps-miR-11	0.835974	0.805053	0.788129	0.661944	0.698363
20501996	dps-miR-12	1.10713	0.686962	0.676342	1.0428	1.46741
20501997	dps-miR-13a	1.05273	0.885972	0.967722	0.999368	1.069
[truncated: 34,251 more rows]
